# Supplementary material for: optRF: Optimising random forest stability by determining the optimal number of trees
Source: BMC Bioinformatics. 2025 Mar 31;26:95. doi: 10.1186/s12859-025-06097-1 (PMC11959736; doi:10.1186/s12859-025-06097-1)
Supplement: Supplementary file 1 — Additional file 1. [file 12859_2025_6097_MOESM1_ESM.xlsx]

## Sheet: Overview - Data sets
Data set	Species	Number of observations	Number of variables	Response	Select for	Source
1	Barley	550	3815	Beta-glucan	Low values	[1]
2	Barley	516	3798	Yield	High values	[1]
3	Chicken	1063	139101	Egg weight	High values	[2]
4	Maize	284	1146	ASI (drought stress)	Values closest to zero	[3]
5	Maize	284	1146	ASI (well-irrigated)	Values closest to zero	[3]
6	Maize	264	1134	Yield(drought stress)	High values	[3]
7	Maize	264	1134	Yield (well-irrigated)	High values	[3]
8	Rice	386	61260	Amylose content	Low values	[4]
9	Rice	937	61260	Grain yield	High values	[4]
10	Rice	668	61260	P. oryzae infestation	Low values	[4]
11	Rice	915	61260	N. oryzae infestation	Low values	[4]
12	Rice	915	61260	R. oryzae-sativae infestation	Low values	[4]
13	Rice	937	61260	Yield after milling	High values	[4]
14	Rye	572	7718	Plant height (2018)	Low values	[5]
15	Rye	645	7718	Plant height (2019)	Low values	[5]
16	Rye	638	7718	Plant height (2020)	Low values	[5]
17	Rye	572	7718	Plant height (2021)	Low values	[5]
18	Rye	572	7718	Yield (2018)	High values	[5]
19	Rye	645	7718	Yield (2019)	High values	[5]
20	Rye	638	7718	Yield (2020)	High values	[5]
21	Rye	572	7718	Yield (2021)	High values	[5]
22	Strawberry	1220	40313	P.cactorum infestation (2017)	Low values	[6]
23	Strawberry	1726	40310	P.cactorum infestation (2018)	Low values	[6]
24	Strawberry	388	34810	V. wilt infestation (2017)	Low values	[7]
25	Strawberry	388	34810	V. wilt infestation (2018)	Low values	[7]
26	Sugar beet	156	9127	BNYVV infestation	Low values	[8]
27	Wheat	348	10560	Yield (2015)	High values	[9]
28	Wheat	324	10560	Yield (2016)	High values	[9]
29	Wheat	157	10064	Yield (2015, drought stress)	High values	[9]
30	Wheat	150	10064	Yield (2016, drought stress)	High values	[9]
31	Wheat	150	10064	Yield (2017, drought stress)	High values	[9]
32	Wheat	157	10064	Yield (2015, well-irrigated)	High values	[9]
33	Wheat	150	10064	Yield (2016, well-irrigated)	High values	[9]
34	Wheat	149	10064	Yield (2017, well-irrigated)	High values	[9]
35	Wheat	61	11089	Yield (2017)	High values	[10]
36	Wheat	501	11089	Yield (2017)	High values	[10]
37	Wheat	447	11089	Yield (2018)	High values	[10]
38	Wheat	759	11089	Yield (2018)	High values	[10]
39	Wheat	77	9669	Root length	High values	[11]
40	Wheat	77	9669	Yield	High values	[11]
41	Wheat	411	25200	Germination rate	High values	[12]
42	Wheat	500	25200	P. striiformis infestation (2016)	Low values	[12]
43	Wheat	500	25200	P. striiformis infestation (2017)	Low values	[12]
44	Wheat	500	25200	Yield (2016)	High values	[12]
45	Wheat	498	25200	Yield (2017)	High values	[12]

## Sheet: Data sources
Source	Authors	Title	DOI
[1]	Guo, X; Sarup, P; Jensen, J D; Orabi, J; Kristensen, N H; Mulder, F A; ...; Jensen, J	Genetic variance of metabolomic features and their relationship with malting quality traits in spring barley	10.3389/fpls.2020.575467
[2]	Liu, Z; Sun, C; Yan, Y; Li, G; Wu, G; Liu, A; Yang, N	Genome-wide association analysis of age-dependent egg weights in chickens	10.3389/fgene.2018.00128
[3]	Crossa, J; Campos, G D L; Pérez, P; Gianola, D; Burgueno, J; Araus, J L; ...; Braun, H J	Prediction of genetic values of quantitative traits in plant breeding using pedigree and molecular markers	10.1534/genetics.110.118521
[4]	Rebollo, I; Scheffel, S; Blanco, P; Molina, F; Martínez, S; Carracelas, G; ...; Rosas, J E	Consolidating 23 years of historical data from an irrigated subtropical rice breeding program in Uruguay	10.1002/csc2.20955
[5]	Eckhoff, W.	Pseudonymized phenotypic and genotypic data from two stages of rye (Secale cereale) hybrid breeding program as implemented during 2018 to 2021 at KWS SAAT SE & Co. KGaA	10.5447/IPK/2023/11
[6]	Jiménez, N P; Feldmann, M J; Famula, R A; Pincot, D D; Bjornson, M; Cole, G S; Knapp, S J	Harnessing underutilized gene bank diversity and genomic prediction of cross usefulness to enhance resistance to Phytophthora cactorum in strawberry	10.1002/tpg2.20275
[7]	Pincot, D D; Hardigan, M A; Cole, G S; Famula, R A; Henry, P M; Gordon, T R; Knapp, S J	Accuracy of genomic selection and long-term genetic gain for resistance to Verticillium wilt in strawberry	10.1002/tpg2.20054
[8]	Lange, T M; Heinrich, F; Kopisch-Obuch, F; Keunecke, H; Gültas, M; Schmitt, A O	Improving genomic prediction of rhizomania resistance in sugar beet (Beta vulgaris L.) by implementing epistatic effects and feature selection	10.12688/f1000research.131134.2
[9]	Montesinos-López, A; Rivera, C; Pinto, F; Piñera, F; Gonzalez, D; Reynolds, M; ...; Crossa, J	Multimodal deep learning methods enhance genomic prediction of wheat breeding	10.1093/g3journal/jkad045
[10]	Lozada, D N; Ward, B P; Carter, A H	Gains through selection for grain yield in a winter wheat breeding program	10.1371/journal.pone.0221603
[11]	Guo, X; Svane, S F; Füchtbauer, W S; Andersen, J R; Jensen, J; Thorup-Kristensen, K	Genomic prediction of yield and root development in wheat under changing water availability	10.1186/s13007-020-00634-0
[12]	Scott, M F; Fradgley, N; Bentley, A R; Brabbs, T; Corke, F; Gardner, K A; ...; Cockram, J	Limited haplotype diversity underlies polygenic trait architecture across 70 years of wheat breeding	10.1186/s13059-021-02354-7

## Sheet: Prediction stability
Data set	Number of observations	Number of variables	Optimal number of trees (prediction stability)	Optimal number of trees (selection stability)	Computation time (optRF)	Prediction stability (500 trees)	Prediction stability (optRF)	Prediction stability (10*p)	Selection stability (default)	Selection stability (optRF)	Selection stability (10*p)	Computation time (default)	Computation time (optRF for prediction)	Computation time (optRF for selection)	Computation time (10*p)
1	550	3815	4000	25000	38.6504	0.965114	0.995493	0.9995	0.728968	0.952227	0.96624	0.200647	0.719526	3.78656	5.5891
2	516	3798	6000	21000	34.8215	0.944916	0.994627	0.999212	0.768991	0.953866	0.963025	0.221621	0.977968	2.90256	5.11853
3	1063	139101	8000	25000	885.004	0.875977	0.991374	0.999942	0.611654	0.960393	0.997951	9.00794	36.1589	92.2749	5608.25
4	284	1146	4000	12000	15.7169	0.971228	0.996456	0.998755	0.896469	0.959197	0.962242	0.0802033	0.270913	0.64438	0.621951
5	284	1146	4000	20000	15.677	0.97435	0.996823	0.998873	0.654695	0.950671	0.939709	0.0821245	0.266588	0.999876	0.627405
6	264	1134	6000	15000	14.4989	0.942526	0.995203	0.997386	0.837619	0.950238	0.948929	0.0719945	0.339971	0.7175	0.572911
7	264	1134	5000	14000	14.8957	0.958371	0.995778	0.998121	0.818631	0.983631	0.983631	0.077914	0.295882	0.652622	0.565021
8	386	61260	4000	35000	183.745	0.970635	0.996367	0.999978	0.565791	0.955362	0.982618	1.78463	4.83896	30.7546	510.312
9	937	61260	2000	5000	389.56	0.995557	0.998863	0.999996	0.969389	0.985715	1	3.79196	7.44551	14.1295	1309.09
10	668	61260	1000	15000	282.009	0.996424	0.998259	0.999997	0.847374	0.969945	0.987455	2.73334	3.51928	22.8585	826.158
11	915	61260	2000	25000	379.098	0.989654	0.997403	0.999992	0.730825	0.928652	0.987028	3.70945	7.23486	54.4034	1247.16
12	915	61260	2000	20000	379.767	0.992901	0.998237	0.999994	0.809612	0.966806	1	3.68231	7.19336	45.3504	1740.1
13	937	61260	2000	11000	395.802	0.992296	0.998	0.999993	0.905755	0.977181	0.994775	3.79558	7.60364	27.5581	1334.58
14	572	7718	4000	17000	356.47	0.968486	0.996036	0.999791	0.809619	0.98084	0.988139	2.8898	3.7289	6.3194	19.0917
15	645	7718	6000	18000	361.688	0.936842	0.994492	0.999566	0.794799	0.953621	0.977619	2.94261	4.50351	7.56466	23.1049
16	638	7718	3000	13000	363.639	0.982046	0.996858	0.999878	0.865394	0.979019	0.990191	3.08161	3.76195	6.17578	22.5242
17	572	7718	4000	17000	356.037	0.968486	0.996036	0.999791	0.809619	0.98084	0.988139	3.02212	3.74478	6.23121	19.2047
18	572	7718	10000	26000	344.648	0.832244	0.989678	0.998616	0.615285	0.945562	0.964114	2.83445	4.97096	8.39864	19.1034
19	645	7718	4000	17000	362.509	0.966961	0.995861	0.999782	0.832549	0.95416	0.981664	3.05505	3.92638	7.05246	23.1091
20	638	7718	4000	21000	347.183	0.96386	0.995385	0.99975	0.785012	0.958583	0.980109	2.93613	3.82502	7.98054	22.8287
21	572	7718	10000	26000	326.671	0.832244	0.989678	0.998616	0.615285	0.945562	0.964114	2.81625	4.88453	8.38059	19.3156
22	1220	40313	2000	9000	313.475	0.99459	0.99869	0.999993	0.919854	0.983714	1	2.87531	5.63599	16.7952	665.116
23	1726	40310	1000	7000	488.236	0.997313	0.998619	0.999997	0.955078	0.980416	0.997678	4.50941	5.7166	18.6782	905.859
24	388	34810	4000	17000	120.555	0.962119	0.9953	0.999945	0.84098	0.974323	0.99054	1.23427	2.58294	8.0563	147.406
25	388	34810	4000	16000	120.287	0.959702	0.994776	0.999945	0.781066	0.974323	0.989639	1.08416	2.48413	7.20998	139.767
26	156	9127	4000	18000	24.9036	0.973285	0.996669	0.999865	0.790345	0.963735	0.969402	0.210441	0.423737	1.16086	4.8111
27	348	10560	2000	15000	43.9572	0.990631	0.997711	0.999956	0.801542	0.988444	1	0.349165	0.566503	2.35752	14.3367
28	324	10560	3000	19000	41.2782	0.98518	0.997616	0.999932	0.75528	0.953514	0.977024	0.329799	0.648375	2.59873	13.3893
29	157	10064	2000	9000	26.7141	0.99353	0.998405	0.999965	0.932233	0.960652	0.973768	0.224563	0.32466	0.710949	5.3207
30	150	10064	1000	15000	25.472	0.997674	0.998803	0.999988	0.886364	0.933712	0.965672	0.217298	0.261402	1.00284	5.26096
31	150	10064	1000	6000	25.1142	0.996901	0.9985	0.999985	0.946733	0.989347	1	0.218035	0.259217	0.538659	5.17206
32	157	10064	1000	11000	25.6152	0.996781	0.998343	0.999984	0.889606	0.970489	0.981419	0.210412	0.256169	0.805633	5.49927
33	150	10064	2000	5000	25.649	0.993159	0.998309	0.99997	0.960938	0.989347	1	0.221912	0.302408	0.476578	5.13145
34	149	10064	1000	6000	25.1639	0.996204	0.997811	0.999979	0.979854	1	1	0.215596	0.258885	0.527231	5.31376
35	61	11089	8000	20000	19.3398	0.872904	0.991184	0.999403	0.681387	1	1	0.181306	0.390717	0.661948	2.58753
36	501	11089	4000	18000	59.6804	0.960986	0.994924	0.999815	0.791969	0.957836	0.977002	0.466129	1.29356	4.75861	26.8839
37	447	11089	4000	12000	53.434	0.966858	0.995933	0.99985	0.871249	0.967617	0.993758	0.415435	1.06752	2.52558	21.4945
38	759	11089	2000	15000	85.7498	0.989867	0.997439	0.999953	0.866957	0.980961	0.984861	0.659301	1.33953	7.18184	51.6552
39	77	9669	6000	23000	19.1731	0.932351	0.993866	0.999638	0.738946	0.962707	1	0.177435	0.35169	0.802749	2.82951
40	77	9669	8000	31000	19.256	0.882474	0.991167	0.999304	0.605128	0.912251	0.936382	0.18698	0.383557	1.00011	2.75803
41	411	25200	10000	23000	95.1672	0.836136	0.990052	0.999596	0.611671	0.958212	0.992824	0.834117	4.31064	8.92931	93.9072
42	500	25200	5000	12000	109.173	0.961202	0.996185	0.99992	0.901002	0.952941	0.983965	0.994305	3.22219	6.78558	129.3
43	500	25200	4000	12000	106.393	0.970398	0.996474	0.99994	0.896819	0.986754	1	0.952939	2.56785	6.31911	121.597
44	500	25200	6000	37000	107.499	0.928252	0.993748	0.99985	0.513028	0.920871	0.961307	0.934926	3.44498	17.9341	121.47
45	498	25200	11000	30000	107.124	0.792257	0.988326	0.999477	0.51059	0.927443	0.987791	0.954428	5.65988	14.3834	121.159

## Sheet: Variable importance stability
Data set	Number of observations	Number of variables	Optimal number of trees (VI stability)	Optimal number of trees (selection stability)	Computation time (optRF)	VI stability (500 trees)	VI stability (optRF)	VI stability (10*p)	Selection stability (default)	Selection stability (optRF)	Selection stability (10*p)	Computation time (default)	Computation time (optRF for VI stability)	Computation time (optRF for selection)	Computation time (10*p)
1	550	3815	23000	52000	25.3621	0.437923	0.974179	0.984312	0.321958	0.898343	0.881073	0.344092	7.61682	16.4052	12.2996
2	516	3798	96000	708000	24.204	0.0547861	0.933311	0.844729	0.153316	0.930315	0.670536	0.357157	27.7845	227.872	10.1216
3	1063	139101	137000	163000	1253.28	0.0176082	0.844515	0.979442	0.0289122	0.511927	0.863234	9.76576	669.467	796.233	7771.24
4	284	1146	14000	24000	9.07694	0.723938	0.986184	0.982773	0.544601	0.944203	0.921639	0.119471	1.25804	2.03055	1.06333
5	284	1146	12000	28000	8.92545	0.741215	0.98599	0.985385	0.576602	0.922869	0.888817	0.119674	1.09042	2.2808	1.03243
6	264	1134	20000	34000	8.31991	0.533282	0.978957	0.963173	0.462249	0.912154	0.869872	0.111326	1.5378	2.4784	0.941128
7	264	1134	17000	34000	8.55131	0.606946	0.981631	0.972368	0.474974	0.912154	0.861663	0.126348	1.35866	2.5128	0.951286
8	386	61260	27000	59000	262.964	0.373408	0.969974	0.998661	0.259435	0.882025	0.962961	2.05381	32.0747	67.1872	692.133
9	937	61260	22000	65000	427.397	0.487761	0.976984	0.999141	0.255899	0.88227	0.959074	4.43782	72.2483	202.221	1885.8
10	668	61260	31000	67000	338.911	0.337048	0.970029	0.998416	0.213255	0.868363	0.957111	3.16919	60.8908	124.286	1118.15
11	915	61260	33000	67000	417.662	0.295216	0.965809	0.998068	0.200211	0.875183	0.958623	4.33565	100.746	198.165	2762.6
12	915	61260	39000	61000	421.278	0.233983	0.960873	0.997407	0.217027	0.862505	0.954843	4.39254	120.19	183.654	1806.75
13	937	61260	24000	74000	432.311	0.429544	0.973953	0.998947	0.215133	0.866774	0.9513	4.47112	79.8303	236.149	2097.23
14	572	7718	21000	39000	166.103	0.481911	0.977131	0.993647	0.359807	0.919824	0.944792	3.05572	10.8902	18.4504	35.6851
15	645	7718	44000	59000	175.021	0.219351	0.959336	0.976262	0.20085	0.882918	0.896129	3.12963	24.4649	33.0473	41.9328
16	638	7718	16000	37000	185.208	0.640048	0.983407	0.99646	0.430044	0.937156	0.957215	3.1618	10.6952	20.86	40.4634
17	572	7718	21000	39000	156.15	0.481911	0.977131	0.993647	0.359807	0.919824	0.944792	2.96541	10.8915	18.5218	34.552
18	572	7718	176000	NA	157.176	0.0079377	0.793779	0.627044	0.030681	NA	0.451558	2.8774	77.269	NA	34.6058
19	645	7718	20000	40000	161.925	0.540513	0.980286	0.994566	0.349262	0.908734	0.940611	3.04476	12.7503	22.6343	42.5216
20	638	7718	25000	43000	163.606	0.452404	0.975346	0.991814	0.306357	0.906734	0.927824	3.08028	15.3687	23.9285	42.3371
21	572	7718	176000	NA	167.538	0.0079377	0.793779	0.627044	0.030681	NA	0.451558	3.03606	77.2848	NA	35.1666
22	1220	40313	42000	78000	298.117	0.207396	0.957921	0.99545	0.113076	0.839365	0.931123	3.40452	108.031	197.058	1027.71
23	1726	40310	32000	65000	381.033	0.316704	0.966684	0.997248	0.170972	0.86198	0.944374	4.52498	122.16	245.037	1517.74
24	388	34810	51000	81000	131.71	0.176077	0.95288	0.992768	0.103314	0.823462	0.913102	1.2651	31.3322	49.0087	206.859
25	388	34810	59000	100000	130.507	0.123711	0.942768	0.989786	0.0826246	0.792421	0.885516	1.22429	34.4805	56.7799	197.119
26	156	9127	29000	59000	22.0908	0.368125	0.970679	0.990341	0.232667	0.888073	0.909104	0.260585	2.4	4.66602	7.27695
27	348	10560	19000	48000	35.4226	0.522194	0.97788	0.99591	0.34082	0.898325	0.930002	0.445534	4.39422	11.0754	23.6602
28	324	10560	22000	48000	33.8876	0.509217	0.977878	0.995496	0.289872	0.899256	0.931951	0.426146	4.805	9.96233	21.8412
29	157	10064	24000	44000	24.2453	0.458377	0.976129	0.99422	0.314397	0.902668	0.936476	0.280012	2.08107	3.5407	7.9086
30	150	10064	18000	37000	23.6419	0.616695	0.982614	0.996861	0.422797	0.913224	0.9448	0.268214	1.69511	3.05927	7.93759
31	150	10064	21000	39000	23.5584	0.554624	0.981071	0.995939	0.372573	0.918944	0.949497	0.263649	1.87216	3.17619	7.69062
32	157	10064	18000	37000	23.4639	0.583708	0.980724	0.996445	0.423634	0.924897	0.958007	0.266992	1.68384	3.06539	7.92461
33	150	10064	24000	49000	23.3466	0.42385	0.97318	0.993566	0.260034	0.887461	0.919084	0.261196	2.05184	3.84833	7.79628
34	149	10064	21000	46000	23.4864	0.52232	0.978207	0.9954	0.316211	0.904342	0.931221	0.283149	1.79974	3.55179	7.43551
35	61	11089	75000	113000	20.8937	0.0698851	0.916743	0.941954	0.108911	0.757859	0.755705	0.205941	2.59086	3.66371	3.6985
36	501	11089	30000	56000	45.6267	0.360715	0.970918	0.991767	0.237856	0.888408	0.918681	0.590731	11.8264	21.957	45.241
37	447	11089	30000	65000	42.6066	0.344544	0.968952	0.991306	0.210412	0.867593	0.89605	0.525348	9.93289	21.0337	36.9173
38	759	11089	9000	49000	69.9063	0.84598	0.989662	0.999194	0.41371	0.91771	0.943803	0.907095	7.7168	41.2944	91.6098
39	77	9669	71000	113000	18.9342	0.0670501	0.921572	0.941555	0.111784	0.789823	0.772776	0.196885	2.56038	3.91524	3.43668
40	77	9669	64000	115000	19.2383	0.0684404	0.916144	0.942446	0.105779	0.732194	0.714372	0.208214	2.47153	4.35704	3.89116
41	411	25200	36000	118000	92.1969	0.250525	0.961875	0.994221	0.0908568	0.69509	0.780043	0.993859	19.0153	60.6404	135.192
42	500	25200	18000	73000	103.876	0.602352	0.982295	0.99869	0.227253	0.827031	0.910907	1.15157	13.6419	52.2493	183.84
43	500	25200	18000	70000	102.94	0.613808	0.982719	0.998747	0.244407	0.80492	0.898079	1.15174	12.7921	47.6697	174.469
44	500	25200	53000	82000	102.197	0.151476	0.948577	0.988709	0.135617	0.802098	0.871883	1.13807	36.5523	55.8646	174.659
45	498	25200	72000	126000	104.386	0.0689831	0.912947	0.973415	0.079068	0.706656	0.781305	1.16721	49.8279	84.9382	173.719
