# Supplementary material for: optRF: Optimising random forest stability by determining the optimal number of trees
Source: BMC Bioinformatics. 2025 Mar 31;26:95. doi: 10.1186/s12859-025-06097-1 (PMC11959736; doi:10.1186/s12859-025-06097-1)
Supplement: Supplementary file 2 — Additional file 2. [file 12859_2025_6097_MOESM2_ESM.zip]

Archive with 6 entries (5 files):
- R_scripts/
- R_scripts/Analysis_AllData.R
- R_scripts/Analysis_Equal_Selections_Examples.R
- R_scripts/Analysis_Examples.R
- R_scripts/Prediction_stability.csv
- R_scripts/Variable_importance_stability.csv
