# Supplementary material for: optRF: Optimising random forest stability by determining the optimal number of trees
Source: BMC Bioinformatics. 2025 Mar 31;26:95. doi: 10.1186/s12859-025-06097-1 (PMC11959736; doi:10.1186/s12859-025-06097-1)
Supplement: Supplementary file 2 — Additional file 2. [file 12859_2025_6097_MOESM2_ESM.zip › R_scripts/Analysis_AllData.R]

# This R script analyses all data sets in the directory "PreparedData/". 
# Therefore, opt_prediction and opt_importance are used with each data set 
# to determine the optimal number of trees. 
# Subsequently, the stability and the computation time are calculated with 500 trees, 
# the optimal number of trees, and with 10*p trees. 
# The results are saved and exported to the working directory as 
# "Prediction_stability.csv" and "Variable_importance_stability.csv". 


# Preparing the script ####

library(ranger)
library(irr)
library(optRF)
library(data.table)

# list all files
data.files = list.files(path = "PreparedData/", full.names=TRUE) 
select_for_vector = c("low","high","high","zero","zero","high","high","low","high","low",
                      "low","low","high","low","low","low","low","high","high","high","high",
                      "low","low","low","low","low",rep("high",15),"low","low","high","high")


Result1 = data.frame()
Result2 = data.frame()
for(dataset in 1:length(data.files)){
  
  # Analysing prediction stability ####
  cat("Analysing data set number ", dataset, " (", round(dataset/length(data.files)*100), "%)", "      \n", sep="")
  cat("  1) Analysing prediction stability \n")
  
  ## Reading in the data ####
  cat("Reading in data \r")
  D = fread(data.files[dataset])
  setDF(D)
  
  y = D[,1]
  X = D[,-1]
  
  
  
  
  ## Performing optRF analysis for prediction analysis ####
  cat("Performing optRF analysis for prediction analysis \r")
  
  set.seed(123)
  start.time.optRF.predstab = Sys.time()
  opt_RF.rec.predstab = opt_prediction(y=y, X=X, 
                                       num.threads=70,
                                       select_for=select_for_vector[dataset],
                                       recommendation="prediction",
                                       verbose=FALSE)
  time.optRF.predstab = as.numeric(difftime(Sys.time(), start.time.optRF.predstab, units="sec"))
  ifelse(is.null(opt_RF.rec.predstab$recommendation), opt_prediction_predstab_recommendation <- NA, opt_prediction_predstab_recommendation <- opt_RF.rec.predstab$recommendation)
  
  set.seed(123)
  start.time.optRF.selstab = Sys.time()
  opt_RF.rec.selstab = opt_prediction(y=y, X=X, 
                                      num.threads=70,
                                      select_for=select_for_vector[dataset],
                                      recommendation="selection",
                                      verbose=FALSE)
  time.optRF.selstab = as.numeric(difftime(Sys.time(), start.time.optRF.selstab, units="sec"))
  ifelse(is.null(opt_RF.rec.selstab$recommendation), opt_prediction_selstab_recommendation <- NA, opt_prediction_selstab_recommendation <- opt_RF.rec.selstab$recommendation)
  
  ## Calculate prediction and selection stability with default trees ####
  cat("Analysing prediction and selection stability with 500 trees \r")
  D_preds = data.frame(ID= row.names(X))
  D_selection = data.frame(ID= row.names(X))
  selection.size=round(0.15*length(y))
  time.taken = 0
  set.seed(123)
  for(rep in 1:10){
    
    start.time = Sys.time()
    myForest <- ranger(x=X,
                       y=y,
                       num.trees = 500,
                       verbose = FALSE,
                       write.forest = TRUE,
                       keep.inbag = TRUE,
                       num.threads=70)
    end.time = Sys.time()
    time.taken = time.taken + as.numeric(difftime(end.time, start.time, unit="sec"))
    
    all_predictions = predict(myForest, data = X, predict.all = TRUE)$predictions
    predictions = numeric(length(y))
    
    for(observation_number in 1:length(y)){
      inbag_counts = sapply(myForest[["inbag.counts"]], `[`, observation_number)
      keep.predictions = all_predictions[observation_number, inbag_counts == 0]
      predictions[observation_number] = mean(keep.predictions)
    }
    
    
    
    # Creating the data frame to estimate the prediction stability (D_preds)
    tmp_D_preds = data.frame(predictions)
    names(tmp_D_preds) = paste0("Predictions_run_", rep)
    D_preds = cbind(D_preds, tmp_D_preds)
    
    # Creating the data frame to estimate the selection stability (D_selection)
    D_pred_test = data.frame(ID = row.names(X), pred = predictions)
    
    
    # Perform the selection
    if(select_for_vector[dataset] == "high"){
      D_pred_test = D_pred_test[order(D_pred_test$pred, decreasing=T),]
    }
    else if(select_for_vector[dataset] == "low"){
      D_pred_test = D_pred_test[order(D_pred_test$pred, decreasing=F),]
    }
    else{
      # If it is neither "low" nor "high", it must be "zero"
      # To analyse which predictions are closest to zero, calculate absolute values
      D_pred_test$pred = abs(D_pred_test$pred)
      D_pred_test = D_pred_test[order(D_pred_test$pred, decreasing=F),]
    }
    selection = D_pred_test$ID[1:selection.size]
    tmp_D_selection = data.frame(ID = row.names(X))
    tmp_D_selection$selection = "rejected"
    tmp_D_selection[tmp_D_selection$ID %in% selection,]$selection = "selected"
    names(tmp_D_selection) = c("ID", paste0("Selections_in_run_", rep))
    D_selection = merge(D_selection, tmp_D_selection, by="ID")
  }
  
  # Preparing D_preds and D_selection
  D_selection = D_selection[,-1]
  D_preds = D_preds[,-1]
  
  # Summarising the results
  tmp_res_default = data.frame(pred.stability = icc(D_preds)$value,
                               selection.stability = kappam.fleiss(D_selection)$value,
                               run.time = time.taken/10)
  
  
  
  
  ## Calculate prediction stability with optimal tree number ####
  if(!is.na(opt_prediction_predstab_recommendation)){
    cat("Analysing prediction stability with optimal tree number  \r")
    D_preds = data.frame(ID= row.names(X))
    D_selection = data.frame(ID= row.names(X))
    time.taken = 0
    set.seed(123)
    for(rep in 1:10){
      
      start.time = Sys.time()
      myForest <- ranger(x=X,
                         y=y,
                         num.trees = opt_RF.rec.predstab$recommendation,
                         verbose = FALSE,
                         write.forest = TRUE,
                         keep.inbag = TRUE,
                         num.threads=70)
      end.time = Sys.time()
      time.taken = time.taken + as.numeric(difftime(end.time, start.time, unit="sec"))
      
      all_predictions = predict(myForest, data = X, predict.all = TRUE)$predictions
      predictions = numeric(length(y))
      
      for(observation_number in 1:length(y)){
        inbag_counts = sapply(myForest[["inbag.counts"]], `[`, observation_number)
        keep.predictions = all_predictions[observation_number, inbag_counts == 0]
        predictions[observation_number] = mean(keep.predictions)
      }
      
      
      
      # Creating the data frame to estimate the prediction stability (D_preds)
      tmp_D_preds = data.frame(predictions)
      names(tmp_D_preds) = paste0("Predictions_run_", rep)
      D_preds = cbind(D_preds, tmp_D_preds)
    }
    
    # Preparing D_preds 
    D_preds = D_preds[,-1]
    
    # Summarising the results
    tmp_res_opt_1 = data.frame(pred.stability = icc(D_preds)$value,
                               run.time = time.taken/10)
  }
  else{ # If the opt_prediction function could not make a recommendation, enter NAs for prediction stability and computation time
    tmp_res_opt_1 = data.frame(pred.stability = NA,
                               run.time = NA)
  }
  
  
  
  
  ## Calculate selection stability with optimal tree number ####
  if(!is.na(opt_prediction_selstab_recommendation)){
    cat("Analysing individuals' selection stability with optimal tree number  \r")
    D_preds = data.frame(ID= row.names(X))
    D_selection = data.frame(ID= row.names(X))
    time.taken = 0
    set.seed(123)
    for(rep in 1:10){
      
      start.time = Sys.time()
      myForest <- ranger(x=X,
                         y=y,
                         num.trees = opt_RF.rec.selstab$recommendation,
                         verbose = FALSE,
                         write.forest = TRUE,
                         keep.inbag = TRUE,
                         num.threads=70)
      end.time = Sys.time()
      time.taken = time.taken + as.numeric(difftime(end.time, start.time, unit="sec"))
      
      all_predictions = predict(myForest, data = X, predict.all = TRUE)$predictions
      predictions = numeric(length(y))
      
      for(observation_number in 1:length(y)){
        inbag_counts = sapply(myForest[["inbag.counts"]], `[`, observation_number)
        keep.predictions = all_predictions[observation_number, inbag_counts == 0]
        predictions[observation_number] = mean(keep.predictions)
      }
      
      
      
      # Creating the data frame to estimate the prediction stability (D_preds)
      tmp_D_preds = data.frame(predictions)
      names(tmp_D_preds) = paste0("Predictions_run_", rep)
      D_preds = cbind(D_preds, tmp_D_preds)
      
      # Creating the data frame to estimate the selection stability (D_selection)
      D_pred_test = data.frame(ID = row.names(X), pred = predictions)
      
      
      # Perform the selection
      if(select_for_vector[dataset] == "high"){
        D_pred_test = D_pred_test[order(D_pred_test$pred, decreasing=T),]
      }
      else if(select_for_vector[dataset] == "low"){
        D_pred_test = D_pred_test[order(D_pred_test$pred, decreasing=F),]
      }
      else{
        # If it is neither "low" nor "high", it must be "zero"
        # To analyse which predictions are closest to zero, calculate absolute values
        D_pred_test$pred = abs(D_pred_test$pred)
        D_pred_test = D_pred_test[order(D_pred_test$pred, decreasing=F),]
      }
      selection = D_pred_test$ID[1:selection.size]
      tmp_D_selection = data.frame(ID = row.names(X))
      tmp_D_selection$selection = "rejected"
      tmp_D_selection[tmp_D_selection$ID %in% selection,]$selection = "selected"
      names(tmp_D_selection) = c("ID", paste0("Selections_in_run_", rep))
      D_selection = merge(D_selection, tmp_D_selection, by="ID")
    }
    
    # Preparing D_selection
    D_selection = D_selection[,-1]
    
    tmp_res_opt_2 = data.frame(selection.stability = kappam.fleiss(D_selection)$value,
                               run.time = time.taken/10)
  }
  else{ # If the opt_prediction function could not make a recommendation, enter NAs for prediction stability and computation time
    tmp_res_opt_2 = data.frame(selection.stability = NA,
                               run.time = NA)
  }
  
  
  
  # Only calculate the prediction and selection stability if the number of variables is less than 100,000
  # Otherwise, estimate them
  if(ncol(X)<100000){
    ## Calculate prediction and selection stability with 10*p trees ####
    cat("Analysing prediction and selection stability with 10 times the number of variables as number of trees \r")
    D_preds = data.frame(ID= row.names(X))
    D_selection = data.frame(ID= row.names(X))
    time.taken = 0
    set.seed(123)
    for(rep in 1:10){
      
      start.time = Sys.time()
      myForest <- ranger(x=X,
                         y=y,
                         num.trees = (ncol(X)*10),
                         verbose = FALSE,
                         write.forest = TRUE,
                         keep.inbag = TRUE,
                         num.threads=70)
      end.time = Sys.time()
      time.taken = time.taken + as.numeric(difftime(end.time, start.time, unit="sec"))
      
      all_predictions = predict(myForest, data = X, predict.all = TRUE)$predictions
      predictions = numeric(length(y))
      
      for(observation_number in 1:length(y)){
        inbag_counts = sapply(myForest[["inbag.counts"]], `[`, observation_number)
        keep.predictions = all_predictions[observation_number, inbag_counts == 0]
        predictions[observation_number] = mean(keep.predictions)
      }
      
      
      
      # Creating the data frame to estimate the prediction stability (D_preds)
      tmp_D_preds = data.frame(predictions)
      names(tmp_D_preds) = paste0("Predictions_run_", rep)
      D_preds = cbind(D_preds, tmp_D_preds)
      
      # Creating the data frame to estimate the selection stability (D_selection)
      D_pred_test = data.frame(ID = row.names(X), pred = predictions)
      
      
      # Perform the selection
      if(select_for_vector[dataset] == "high"){
        D_pred_test = D_pred_test[order(D_pred_test$pred, decreasing=T),]
      }
      else if(select_for_vector[dataset] == "low"){
        D_pred_test = D_pred_test[order(D_pred_test$pred, decreasing=F),]
      }
      else{
        # If it is neither "low" nor "high", it must be "zero"
        # To analyse which predictions are closest to zero, calculate absolute values
        D_pred_test$pred = abs(D_pred_test$pred)
        D_pred_test = D_pred_test[order(D_pred_test$pred, decreasing=F),]
      }
      selection = D_pred_test$ID[1:selection.size]
      tmp_D_selection = data.frame(ID = row.names(X))
      tmp_D_selection$selection = "rejected"
      tmp_D_selection[tmp_D_selection$ID %in% selection,]$selection = "selected"
      names(tmp_D_selection) = c("ID", paste0("Selections_in_run_", rep))
      D_selection = merge(D_selection, tmp_D_selection, by="ID")
    }
    
    # Preparing D_preds and D_selection
    D_selection = D_selection[,-1]
    D_preds = D_preds[,-1]
    
    # Summarising the results
    tmp_res_10timesp = data.frame(pred.stability = icc(D_preds)$value,
                                  selection.stability = kappam.fleiss(D_selection)$value,
                                  run.time = time.taken/10)
    
    ## Exporting the results #### 
    cat("Exporting the results     \r")
    
    tmp_general_results = data.frame(Dataset = dataset, 
                                     observation_number = length(y),
                                     variable_number = ncol(X),
                                     opt_nt_predstab = opt_prediction_predstab_recommendation,
                                     opt_nt_selstab = opt_prediction_selstab_recommendation,
                                     computationtime_optRF = mean(c(time.optRF.predstab, time.optRF.selstab)),
                                     predstab_default = tmp_res_default$pred.stability,
                                     predstab_optRF = tmp_res_opt_1$pred.stability,
                                     predstab_tentimesp = tmp_res_10timesp$pred.stability,
                                     selstab_default = tmp_res_default$selection.stability,
                                     selstab_optRF = tmp_res_opt_2$selection.stability,
                                     selstab_tentimesp = tmp_res_10timesp$selection.stability,
                                     computationtime_default = tmp_res_default$run.time,
                                     computationtime_optRF_for_predstab = tmp_res_opt_1$run.time,
                                     computationtime_optRF_for_selstab = tmp_res_opt_2$run.time,
                                     computationtime_tentimesp = tmp_res_10timesp$run.time)
    Result1 = rbind(Result1, tmp_general_results)
  }
  else{
    cat("Exporting the results      \r")
    
    tmp_general_results = data.frame(Dataset = dataset, 
                                     observation_number = length(y),
                                     variable_number = ncol(X),
                                     opt_nt_predstab = opt_prediction_predstab_recommendation,
                                     opt_nt_selstab = opt_prediction_selstab_recommendation,
                                     computationtime_optRF = mean(c(time.optRF.predstab, time.optRF.selstab)),
                                     predstab_default = tmp_res_default$pred.stability,
                                     predstab_optRF = tmp_res_opt_1$pred.stability,
                                     predstab_tentimesp = estimate_stability(opt_RF.rec.predstab, (10*ncol(X)))$prediction_stability,
                                     selstab_default = tmp_res_default$selection.stability,
                                     selstab_optRF = tmp_res_opt_2$selection.stability,
                                     selstab_tentimesp = estimate_stability(opt_RF.rec.predstab, (10*ncol(X)))$selection_stability,
                                     computationtime_default = tmp_res_default$run.time,
                                     computationtime_optRF_for_predstab = tmp_res_opt_1$run.time,
                                     computationtime_optRF_for_selstab = tmp_res_opt_2$run.time,
                                     computationtime_tentimesp = estimate_stability(opt_RF.rec.predstab, (10*ncol(X)))$run_time)
    Result1 = rbind(Result1, tmp_general_results)
  }
  
  
  
  # Analysing variable importance stability ####
  
  cat("  2) Analysing variable importance stability           \n")
  
  ## Performing optRF analysis for variable analysis ####
  cat("Performing optRF analysis for variable selection      \r")
  
  set.seed(123)
  start.time.optRF.VIstab = Sys.time()
  opt_RF.rec.VIstab = opt_importance(y=y, X=X, 
                                     num.threads=70,
                                     recommendation="importance",
                                     verbose=FALSE)
  time.optRF.VIstab = as.numeric(difftime(Sys.time(), start.time.optRF.VIstab, units="sec"))
  ifelse(is.null(opt_RF.rec.VIstab$recommendation), opt_importance_VIstab_recommendation <- NA, opt_importance_VIstab_recommendation <- opt_RF.rec.VIstab$recommendation)
  
  set.seed(123)
  start.time.optRF.selstab = Sys.time()
  opt_RF.rec.selstab = opt_importance(y=y, X=X, 
                                      num.threads=70,
                                      recommendation="selection",
                                      verbose=FALSE)
  time.optRF.selstab = as.numeric(difftime(Sys.time(), start.time.optRF.selstab, units="sec"))
  ifelse(is.null(opt_RF.rec.selstab$recommendation), opt_importance_selstab_recommendation <- NA, opt_importance_selstab_recommendation <- opt_RF.rec.selstab$recommendation)
  
  
  ## Calculate variable importance and selection stability with default trees ####
  cat("Analysing variable importance and selection stability with 500 trees  \r")
  D_VI = data.frame(variable.name = names(X))
  D_selection = data.frame(variable.name = names(X))
  selection.size = round(ncol(X)*0.05)
  time.taken = 0
  set.seed(123)
  for(rep in 1:10){
    
    start.time = Sys.time()
    myForest <- ranger(x=X,
                       y=y,
                       num.trees = 500,
                       importance = "permutation",
                       verbose = FALSE,
                       write.forest = TRUE, 
                       num.threads=70)
    
    end.time = Sys.time()
    time.taken = time.taken + as.numeric(difftime(end.time, start.time, unit="sec"))
    
    VI_result = data.frame(myForest$variable.importance)
    names(VI_result) = paste0("VI_run", rep)
    VI_result$variable.name = row.names(VI_result)
    
    VI_result = VI_result[order(VI_result$VI, decreasing=T),]
    selection = VI_result$variable.name[1:selection.size]
    tmp_D_selection = data.frame(variable.name = names(X))
    tmp_D_selection$selection = NA
    tmp_D_selection[tmp_D_selection$variable.name %in% selection,]$selection = "selected"
    tmp_D_selection[!(tmp_D_selection$variable.name %in% selection),]$selection = "not_selected"
    names(tmp_D_selection) = c("variable.name", paste0("Selections_in_run_", rep))
    D_selection = merge(D_selection, tmp_D_selection, by="variable.name")
    
    D_VI = merge(D_VI, VI_result, by="variable.name")
  }
  
  # Preparing D_VI and D_selection
  D_selection = D_selection[,-1]
  D_VI = D_VI[,-1]
  
  # Summarising the results
  tmp_res_default = data.frame(VI.stability = icc(D_VI)$value,
                               selection.stability = kappam.fleiss(D_selection)$value,
                               run.time = time.taken/10)
  
  
  
  
  ## Calculate variable importance stability with optimal number of trees ####
  if(!is.na(opt_importance_VIstab_recommendation)){
    cat("Analysing variable importance stability with optimal number of trees  \r")
    D_VI = data.frame(variable.name = names(X))
    time.taken = 0
    set.seed(123)
    for(rep in 1:10){
      
      start.time = Sys.time()
      myForest <- ranger(x=X,
                         y=y,
                         num.trees = opt_RF.rec.VIstab$recommendation,
                         importance = "permutation",
                         verbose = FALSE,
                         write.forest = TRUE, 
                         num.threads=70)
      
      end.time = Sys.time()
      time.taken = time.taken + as.numeric(difftime(end.time, start.time, unit="sec"))
      
      VI_result = data.frame(myForest$variable.importance)
      names(VI_result) = paste0("VI_run", rep)
      VI_result$variable.name = row.names(VI_result)
      D_VI = merge(D_VI, VI_result, by="variable.name")
    }
    
    # Preparing D_VI 
    D_VI = D_VI[,-1]
    
    # Summarising the results
    tmp_res_opt_1 = data.frame(VI.stability = icc(D_VI)$value,
                               run.time = time.taken/10)
  }
  else{
    tmp_res_opt_1 = data.frame(VI.stability = NA,
                               run.time = NA)
  }
  
  
  
  ## Calculate selection stability with optimal number of trees ####
  if(!is.na(opt_importance_selstab_recommendation)){
    cat("Analysing variable selection stability with the optimal number of trees    \r")
    D_VI = data.frame(variable.name = names(X))
    D_selection = data.frame(variable.name = names(X))
    time.taken = 0
    set.seed(123)
    for(rep in 1:10){
      
      start.time = Sys.time()
      myForest <- ranger(x=X,
                         y=y,
                         num.trees = opt_RF.rec.selstab$recommendation,
                         importance = "permutation",
                         verbose = FALSE,
                         write.forest = TRUE, 
                         num.threads=70)
      
      end.time = Sys.time()
      time.taken = time.taken + as.numeric(difftime(end.time, start.time, unit="sec"))
      
      VI_result = data.frame(myForest$variable.importance)
      names(VI_result) = paste0("VI_run", rep)
      VI_result$variable.name = row.names(VI_result)
      
      VI_result = VI_result[order(VI_result$VI, decreasing=T),]
      selection = VI_result$variable.name[1:selection.size]
      tmp_D_selection = data.frame(variable.name = names(X))
      tmp_D_selection$selection = NA
      tmp_D_selection[tmp_D_selection$variable.name %in% selection,]$selection = "selected"
      tmp_D_selection[!(tmp_D_selection$variable.name %in% selection),]$selection = "not_selected"
      names(tmp_D_selection) = c("variable.name", paste0("Selections_in_run_", rep))
      D_selection = merge(D_selection, tmp_D_selection, by="variable.name")
      
      D_VI = merge(D_VI, VI_result, by="variable.name")
    }
    
    # Preparing D_selection
    D_selection = D_selection[,-1]
    
    # Summarising the results
    tmp_res_opt_2 = data.frame(selection.stability = kappam.fleiss(D_selection)$value,
                               run.time = time.taken/10)
  }
  else{
    tmp_res_opt_2 = data.frame(selection.stability = NA,
                               run.time = NA)
  }
  
  
  # If there are less than 100,000 variables, calculate the variable importance and selection stability with 10*p variables
  # Otherwise, estimate them
  if(ncol(X)<100000){  
    ## Calculate variable importance and selection stability with 10*p trees ####
    cat("Analysing variable importance and selection stability with 10*p trees   \r")
    D_VI = data.frame(variable.name = names(X))
    D_selection = data.frame(variable.name = names(X))
    time.taken = 0
    set.seed(123)
    for(rep in 1:10){
      
      start.time = Sys.time()
      myForest <- ranger(x=X,
                         y=y,
                         num.trees = (10*ncol(X)),
                         importance = "permutation",
                         verbose = FALSE,
                         write.forest = TRUE, 
                         num.threads=70)
      
      end.time = Sys.time()
      time.taken = time.taken + as.numeric(difftime(end.time, start.time, unit="sec"))
      
      VI_result = data.frame(myForest$variable.importance)
      names(VI_result) = paste0("VI_run", rep)
      VI_result$variable.name = row.names(VI_result)
      
      VI_result = VI_result[order(VI_result$VI, decreasing=T),]
      selection = VI_result$variable.name[1:selection.size]
      tmp_D_selection = data.frame(variable.name = names(X))
      tmp_D_selection$selection = NA
      tmp_D_selection[tmp_D_selection$variable.name %in% selection,]$selection = "selected"
      tmp_D_selection[!(tmp_D_selection$variable.name %in% selection),]$selection = "not_selected"
      names(tmp_D_selection) = c("variable.name", paste0("Selections_in_run_", rep))
      D_selection = merge(D_selection, tmp_D_selection, by="variable.name")
      
      D_VI = merge(D_VI, VI_result, by="variable.name")
    }
    
    # Preparing D_VI and D_selection
    D_selection = D_selection[,-1]
    D_VI = D_VI[,-1]
    
    # Summarising the results
    tmp_res_10timesp = data.frame(VI.stability = icc(D_VI)$value,
                                  selection.stability = kappam.fleiss(D_selection)$value,
                                  run.time = time.taken/10)
    
    
    ## Exporting the results #### 
    cat("Exporting the results    \r")
    
    tmp_general_results = data.frame(Dataset = dataset, 
                                     observation_number = length(y),
                                     variable_number = ncol(X),
                                     opt_nt_VIstab = opt_importance_VIstab_recommendation,
                                     opt_nt_selstab = opt_importance_selstab_recommendation,
                                     computationtime_optRF = mean(c(time.optRF.VIstab, time.optRF.selstab)),
                                     VIstab_default = tmp_res_default$VI.stability,
                                     VIstab_optRF = tmp_res_opt_1$VI.stability,
                                     VIstab_tentimesp = tmp_res_10timesp$VI.stability,
                                     selstab_default = tmp_res_default$selection.stability,
                                     selstab_optRF = tmp_res_opt_2$selection.stability,
                                     selstab_tentimesp = tmp_res_10timesp$selection.stability,
                                     computationtime_default = tmp_res_default$run.time,
                                     computationtime_optRF_for_predstab = tmp_res_opt_1$run.time,
                                     computationtime_optRF_for_selstab = tmp_res_opt_2$run.time,
                                     computationtime_tentimesp = tmp_res_10timesp$run.time)
    Result2 = rbind(Result2, tmp_general_results)
  }
  else{
    cat("Exporting the results    \r")
    
    tmp_general_results = data.frame(Dataset = dataset, 
                                     observation_number = length(y),
                                     variable_number = ncol(X),
                                     opt_nt_VIstab = opt_importance_VIstab_recommendation,
                                     opt_nt_selstab = opt_importance_selstab_recommendation,
                                     computationtime_optRF = mean(c(time.optRF.VIstab, time.optRF.selstab)),
                                     VIstab_default = tmp_res_default$VI.stability,
                                     VIstab_optRF = tmp_res_opt_1$VI.stability,
                                     VIstab_tentimesp = estimate_stability(opt_RF.rec.VIstab, (10*ncol(X)))$VI_stability,
                                     selstab_default = tmp_res_default$selection.stability,
                                     selstab_optRF = tmp_res_opt_2$selection.stability,
                                     selstab_tentimesp = estimate_stability(opt_RF.rec.VIstab, (10*ncol(X)))$selection_stability,
                                     computationtime_default = tmp_res_default$run.time,
                                     computationtime_optRF_for_predstab = tmp_res_opt_1$run.time,
                                     computationtime_optRF_for_selstab = tmp_res_opt_2$run.time,
                                     computationtime_tentimesp = estimate_stability(opt_RF.rec.VIstab, (10*ncol(X)))$run_time)
    Result2 = rbind(Result2, tmp_general_results)
  }
}

write.table(Result1, "Prediction_stability.csv", sep=";", col.names=TRUE, row.names=FALSE, quote=F)
write.table(Result2, "Variable_importance_stability.csv", sep=";", col.names=TRUE, row.names=FALSE, quote=F)
