# Supplementary material for: optRF: Optimising random forest stability by determining the optimal number of trees
Source: BMC Bioinformatics. 2025 Mar 31;26:95. doi: 10.1186/s12859-025-06097-1 (PMC11959736; doi:10.1186/s12859-025-06097-1)
Supplement: Supplementary file 2 — Additional file 2. [file 12859_2025_6097_MOESM2_ESM.zip › R_scripts/Analysis_Equal_Selections_Examples.R]

# This R script analyses the smallest and largest data sets as examples. 
# The optRF package is used to determine the optimal number of trees. 
# Subsequently, it is analysed how many of the selected individuals or 
# of the selected variables are selected every time in ten repetitions of random forest.  
# In the end, the results are printed out in form of a matrix.  

# Preparing the script ####

library(ranger)
library(irr)
library(optRF)
library(data.table)


# Analyse the small data set ####


## Read in the data set ####

D = fread("PreparedData/DataSet7", sep=";", header=T)
setDF(D)

y=D[,1]
X=D[,-1]


## Analysis with optRF ####

set.seed(123)
optRF_object_pred = opt_prediction(y=D[,1], X=D[,-1], 
                                   num.threads=60,
                                   recommendation = "prediction")


set.seed(123)
optRF_object_imp = opt_importance(y=D[,1], X=D[,-1], 
                                  num.threads=60,
                                  recommendation = "importance")


## Comparison of equally selected individuals ####

# Compare the amount of equally selected individuals with 500 trees 

D_preds = data.frame(ID= row.names(X))
D_selection = data.frame(ID= row.names(X))
selection.size=round(0.15*length(y))
time.taken = 0
set.seed(123)
for(rep in 1:10){
  
  cat("Analysing the amount of equally selected individuals with 500 trees, progress: ",  rep*10, "%    \r", sep="")
  
  start.time = Sys.time()
  myForest <- ranger(x=X,
                     y=y,
                     num.trees = 500,
                     verbose = FALSE,
                     write.forest = TRUE,
                     keep.inbag = TRUE,
                     num.threads=70)
  end.time = Sys.time()
  time.taken = time.taken + as.numeric(difftime(end.time, start.time, unit="sec"))
  
  all_predictions = predict(myForest, data = X, predict.all = TRUE)$predictions
  predictions = numeric(length(y))
  
  for(observation_number in 1:length(y)){
    inbag_counts = sapply(myForest[["inbag.counts"]], `[`, observation_number)
    keep.predictions = all_predictions[observation_number, inbag_counts == 0]
    predictions[observation_number] = mean(keep.predictions)
  }
  
  
  
  # Creating the data frame to estimate the prediction stability (D_preds)
  tmp_D_preds = data.frame(predictions)
  names(tmp_D_preds) = paste0("Predictions_run_", rep)
  D_preds = cbind(D_preds, tmp_D_preds)
  
  # Creating the data frame to estimate the selection stability (D_selection)
  D_pred_test = data.frame(ID = row.names(X), pred = predictions)
  
  
  # Perform the selection
  D_pred_test = D_pred_test[order(D_pred_test$pred, decreasing=T),]
  selection = D_pred_test$ID[1:selection.size]
  tmp_D_selection = data.frame(ID = row.names(X))
  tmp_D_selection$selection = 0
  tmp_D_selection[tmp_D_selection$ID %in% selection,]$selection = 1
  names(tmp_D_selection) = c("ID", paste0("Selections_in_run_", rep))
  D_selection = merge(D_selection, tmp_D_selection, by="ID")
}

D_selection_default = data.frame()
for(i in 1:nrow(D_selection)){
  tmp = data.frame(ID = D_selection$ID[i], 
                   number_selections = sum(D_selection[i,c(2:11)]))
  D_selection_default = rbind(tmp, D_selection_default)
}

equal_individuals_selected_default = sum(D_selection_default$number_selections == 10)/selection.size


# Compare the amount of equally selected individuals with optimal trees

D_preds = data.frame(ID= row.names(X))
D_selection = data.frame(ID= row.names(X))
selection.size=round(0.15*length(y))
time.taken = 0
set.seed(123)
for(rep in 1:10){
  
  cat("Analysing the amount of equally selected individuals with the recommended number of trees, progress: ",  rep*10, "%    \r", sep="")
  
  start.time = Sys.time()
  myForest <- ranger(x=X,
                     y=y,
                     num.trees = optRF_object_pred$recommendation,
                     verbose = FALSE,
                     write.forest = TRUE,
                     keep.inbag = TRUE,
                     num.threads=70)
  end.time = Sys.time()
  time.taken = time.taken + as.numeric(difftime(end.time, start.time, unit="sec"))
  
  all_predictions = predict(myForest, data = X, predict.all = TRUE)$predictions
  predictions = numeric(length(y))
  
  for(observation_number in 1:length(y)){
    inbag_counts = sapply(myForest[["inbag.counts"]], `[`, observation_number)
    keep.predictions = all_predictions[observation_number, inbag_counts == 0]
    predictions[observation_number] = mean(keep.predictions)
  }
  
  
  
  # Creating the data frame to estimate the prediction stability (D_preds)
  tmp_D_preds = data.frame(predictions)
  names(tmp_D_preds) = paste0("Predictions_run_", rep)
  D_preds = cbind(D_preds, tmp_D_preds)
  
  # Creating the data frame to estimate the selection stability (D_selection)
  D_pred_test = data.frame(ID = row.names(X), pred = predictions)
  
  
  # Perform the selection
  D_pred_test = D_pred_test[order(D_pred_test$pred, decreasing=T),]
  selection = D_pred_test$ID[1:selection.size]
  tmp_D_selection = data.frame(ID = row.names(X))
  tmp_D_selection$selection = 0
  tmp_D_selection[tmp_D_selection$ID %in% selection,]$selection = 1
  names(tmp_D_selection) = c("ID", paste0("Selections_in_run_", rep))
  D_selection = merge(D_selection, tmp_D_selection, by="ID")
}

D_selection_optRF = data.frame()
for(i in 1:nrow(D_selection)){
  tmp = data.frame(ID = D_selection$ID[i], 
                   number_selections = sum(D_selection[i,c(2:11)]))
  D_selection_optRF = rbind(tmp, D_selection_optRF)
}

equal_individuals_selected_optRF = sum(D_selection_optRF$number_selections == 10)/selection.size


# Compare the amount of equally selected variables with 500 trees

D_VI = data.frame(variable.name = names(X))
D_selection = data.frame(variable.name = names(X))
selection.size = round(ncol(X)*0.05)
time.taken = 0
set.seed(123)
for(rep in 1:10){
  
  cat("Analysing the amount of equally selected variables with 500 trees, progress: ",  rep*10, "%    \r", sep="")
  
  start.time = Sys.time()
  myForest <- ranger(x=X,
                     y=y,
                     num.trees = 500,
                     importance = "permutation",
                     verbose = FALSE,
                     write.forest = TRUE, 
                     num.threads=70)
  
  end.time = Sys.time()
  time.taken = time.taken + as.numeric(difftime(end.time, start.time, unit="sec"))
  
  VI_result = data.frame(myForest$variable.importance)
  names(VI_result) = paste0("VI_run", rep)
  VI_result$variable.name = row.names(VI_result)
  
  VI_result = VI_result[order(VI_result$VI, decreasing=T),]
  selection = VI_result$variable.name[1:selection.size]
  tmp_D_selection = data.frame(variable.name = names(X))
  tmp_D_selection$selection = 0
  tmp_D_selection[tmp_D_selection$variable.name %in% selection,]$selection = 1
  names(tmp_D_selection) = c("variable.name", paste0("Selections_in_run_", rep))
  D_selection = merge(D_selection, tmp_D_selection, by="variable.name")
  
  D_VI = merge(D_VI, VI_result, by="variable.name")
}

D_selection_default = data.frame()
for(i in 1:nrow(D_selection)){
  tmp = data.frame(variable.name = D_selection$variable.name[i], 
                   number_selections = sum(D_selection[i,c(2:11)]))
  D_selection_default = rbind(tmp, D_selection_default)
}

equal_variables_selected_default = sum(D_selection_default$number_selections == 10)/selection.size


# Compare the amount of equally selected variables with optimal trees

D_VI = data.frame(variable.name = names(X))
D_selection = data.frame(variable.name = names(X))
selection.size = round(ncol(X)*0.05)
time.taken = 0
set.seed(123)
for(rep in 1:10){
  
  cat("Analysing the amount of equally selected variables with the optimal number of trees, progress: ",  rep*10, "%    \r", sep="")
  
  start.time = Sys.time()
  myForest <- ranger(x=X,
                     y=y,
                     num.trees = optRF_object_imp$recommendation,
                     importance = "permutation",
                     verbose = FALSE,
                     write.forest = TRUE, 
                     num.threads=70)
  
  end.time = Sys.time()
  time.taken = time.taken + as.numeric(difftime(end.time, start.time, unit="sec"))
  
  VI_result = data.frame(myForest$variable.importance)
  names(VI_result) = paste0("VI_run", rep)
  VI_result$variable.name = row.names(VI_result)
  
  VI_result = VI_result[order(VI_result$VI, decreasing=T),]
  selection = VI_result$variable.name[1:selection.size]
  tmp_D_selection = data.frame(variable.name = names(X))
  tmp_D_selection$selection = 0
  tmp_D_selection[tmp_D_selection$variable.name %in% selection,]$selection = 1
  names(tmp_D_selection) = c("variable.name", paste0("Selections_in_run_", rep))
  D_selection = merge(D_selection, tmp_D_selection, by="variable.name")
  
  D_VI = merge(D_VI, VI_result, by="variable.name")
}

D_selection_optRF = data.frame()
for(i in 1:nrow(D_selection)){
  tmp = data.frame(variable.name = D_selection$variable.name[i], 
                   number_selections = sum(D_selection[i,c(2:11)]))
  D_selection_optRF = rbind(tmp, D_selection_optRF)
}

equal_variables_selected_optRF = sum(D_selection_optRF$number_selections == 10)/selection.size


## Summarise the results 
result_table_dataset7 = matrix(c(equal_individuals_selected_default, equal_individuals_selected_optRF,
                                 equal_variables_selected_default, equal_variables_selected_optRF),
                               ncol=2, byrow = TRUE)
colnames(result_table_dataset7) = c("default", "optRF")
rownames(result_table_dataset7) = c("individuals", "variables")


# Analyse the large data set ####


## Read in the data set ####

D = fread("PreparedData/DataSet3", sep=";", header=T)
setDF(D)

y=D[,1]
X=D[,-1]


## Analysis with optRF ####

set.seed(123)
optRF_object_pred = opt_prediction(y=D[,1], X=D[,-1], 
                                   num.threads=60,
                                   recommendation = "prediction")


set.seed(123)
optRF_object_imp = opt_importance(y=D[,1], X=D[,-1], 
                                  num.threads=60,
                                  recommendation = "importance")


## Comparison of equally selected individuals ####

# Compare the amount of equally selected individuals with 500 trees 

D_preds = data.frame(ID= row.names(X))
D_selection = data.frame(ID= row.names(X))
selection.size=round(0.15*length(y))
time.taken = 0
set.seed(123)
for(rep in 1:10){
  
  cat("Analysing the amount of equally selected individuals with 500 trees, progress: ",  rep*10, "%    \r", sep="")
  
  start.time = Sys.time()
  myForest <- ranger(x=X,
                     y=y,
                     num.trees = 500,
                     verbose = FALSE,
                     write.forest = TRUE,
                     keep.inbag = TRUE,
                     num.threads=70)
  end.time = Sys.time()
  time.taken = time.taken + as.numeric(difftime(end.time, start.time, unit="sec"))
  
  all_predictions = predict(myForest, data = X, predict.all = TRUE)$predictions
  predictions = numeric(length(y))
  
  for(observation_number in 1:length(y)){
    inbag_counts = sapply(myForest[["inbag.counts"]], `[`, observation_number)
    keep.predictions = all_predictions[observation_number, inbag_counts == 0]
    predictions[observation_number] = mean(keep.predictions)
  }
  
  
  
  # Creating the data frame to estimate the prediction stability (D_preds)
  tmp_D_preds = data.frame(predictions)
  names(tmp_D_preds) = paste0("Predictions_run_", rep)
  D_preds = cbind(D_preds, tmp_D_preds)
  
  # Creating the data frame to estimate the selection stability (D_selection)
  D_pred_test = data.frame(ID = row.names(X), pred = predictions)
  
  
  # Perform the selection
  D_pred_test = D_pred_test[order(D_pred_test$pred, decreasing=T),]
  selection = D_pred_test$ID[1:selection.size]
  tmp_D_selection = data.frame(ID = row.names(X))
  tmp_D_selection$selection = 0
  tmp_D_selection[tmp_D_selection$ID %in% selection,]$selection = 1
  names(tmp_D_selection) = c("ID", paste0("Selections_in_run_", rep))
  D_selection = merge(D_selection, tmp_D_selection, by="ID")
}

D_selection_default = data.frame()
for(i in 1:nrow(D_selection)){
  tmp = data.frame(ID = D_selection$ID[i], 
                   number_selections = sum(D_selection[i,c(2:11)]))
  D_selection_default = rbind(tmp, D_selection_default)
}

equal_individuals_selected_default = sum(D_selection_default$number_selections == 10)/selection.size


# Compare the amount of equally selected individuals with optimal trees

D_preds = data.frame(ID= row.names(X))
D_selection = data.frame(ID= row.names(X))
selection.size=round(0.15*length(y))
time.taken = 0
set.seed(123)
for(rep in 1:10){
  
  cat("Analysing the amount of equally selected individuals with the recommended number of trees, progress: ",  rep*10, "%    \r", sep="")
  
  start.time = Sys.time()
  myForest <- ranger(x=X,
                     y=y,
                     num.trees = optRF_object_pred$recommendation,
                     verbose = FALSE,
                     write.forest = TRUE,
                     keep.inbag = TRUE,
                     num.threads=70)
  end.time = Sys.time()
  time.taken = time.taken + as.numeric(difftime(end.time, start.time, unit="sec"))
  
  all_predictions = predict(myForest, data = X, predict.all = TRUE)$predictions
  predictions = numeric(length(y))
  
  for(observation_number in 1:length(y)){
    inbag_counts = sapply(myForest[["inbag.counts"]], `[`, observation_number)
    keep.predictions = all_predictions[observation_number, inbag_counts == 0]
    predictions[observation_number] = mean(keep.predictions)
  }
  
  
  
  # Creating the data frame to estimate the prediction stability (D_preds)
  tmp_D_preds = data.frame(predictions)
  names(tmp_D_preds) = paste0("Predictions_run_", rep)
  D_preds = cbind(D_preds, tmp_D_preds)
  
  # Creating the data frame to estimate the selection stability (D_selection)
  D_pred_test = data.frame(ID = row.names(X), pred = predictions)
  
  
  # Perform the selection
  D_pred_test = D_pred_test[order(D_pred_test$pred, decreasing=T),]
  selection = D_pred_test$ID[1:selection.size]
  tmp_D_selection = data.frame(ID = row.names(X))
  tmp_D_selection$selection = 0
  tmp_D_selection[tmp_D_selection$ID %in% selection,]$selection = 1
  names(tmp_D_selection) = c("ID", paste0("Selections_in_run_", rep))
  D_selection = merge(D_selection, tmp_D_selection, by="ID")
}

D_selection_optRF = data.frame()
for(i in 1:nrow(D_selection)){
  tmp = data.frame(ID = D_selection$ID[i], 
                   number_selections = sum(D_selection[i,c(2:11)]))
  D_selection_optRF = rbind(tmp, D_selection_optRF)
}

equal_individuals_selected_optRF = sum(D_selection_optRF$number_selections == 10)/selection.size


# Compare the amount of equally selected variables with 500 trees

D_VI = data.frame(variable.name = names(X))
D_selection = data.frame(variable.name = names(X))
selection.size = round(ncol(X)*0.05)
time.taken = 0
set.seed(123)
for(rep in 1:10){
  
  cat("Analysing the amount of equally selected variables with 500 trees, progress: ",  rep*10, "%    \r", sep="")
  
  start.time = Sys.time()
  myForest <- ranger(x=X,
                     y=y,
                     num.trees = 500,
                     importance = "permutation",
                     verbose = FALSE,
                     write.forest = TRUE, 
                     num.threads=70)
  
  end.time = Sys.time()
  time.taken = time.taken + as.numeric(difftime(end.time, start.time, unit="sec"))
  
  VI_result = data.frame(myForest$variable.importance)
  names(VI_result) = paste0("VI_run", rep)
  VI_result$variable.name = row.names(VI_result)
  
  VI_result = VI_result[order(VI_result$VI, decreasing=T),]
  selection = VI_result$variable.name[1:selection.size]
  tmp_D_selection = data.frame(variable.name = names(X))
  tmp_D_selection$selection = 0
  tmp_D_selection[tmp_D_selection$variable.name %in% selection,]$selection = 1
  names(tmp_D_selection) = c("variable.name", paste0("Selections_in_run_", rep))
  D_selection = merge(D_selection, tmp_D_selection, by="variable.name")
  
  D_VI = merge(D_VI, VI_result, by="variable.name")
}

D_selection_default = data.frame()
for(i in 1:nrow(D_selection)){
  tmp = data.frame(variable.name = D_selection$variable.name[i], 
                   number_selections = sum(D_selection[i,c(2:11)]))
  D_selection_default = rbind(tmp, D_selection_default)
}

equal_variables_selected_default = sum(D_selection_default$number_selections == 10)/selection.size


# Compare the amount of equally selected variables with optimal trees

D_VI = data.frame(variable.name = names(X))
D_selection = data.frame(variable.name = names(X))
selection.size = round(ncol(X)*0.05)
time.taken = 0
set.seed(123)
for(rep in 1:10){
  
  cat("Analysing the amount of equally selected variables with the optimal number of trees, progress: ",  rep*10, "%    \r", sep="")
  
  start.time = Sys.time()
  myForest <- ranger(x=X,
                     y=y,
                     num.trees = optRF_object_imp$recommendation,
                     importance = "permutation",
                     verbose = FALSE,
                     write.forest = TRUE, 
                     num.threads=70)
  
  end.time = Sys.time()
  time.taken = time.taken + as.numeric(difftime(end.time, start.time, unit="sec"))
  
  VI_result = data.frame(myForest$variable.importance)
  names(VI_result) = paste0("VI_run", rep)
  VI_result$variable.name = row.names(VI_result)
  
  VI_result = VI_result[order(VI_result$VI, decreasing=T),]
  selection = VI_result$variable.name[1:selection.size]
  tmp_D_selection = data.frame(variable.name = names(X))
  tmp_D_selection$selection = 0
  tmp_D_selection[tmp_D_selection$variable.name %in% selection,]$selection = 1
  names(tmp_D_selection) = c("variable.name", paste0("Selections_in_run_", rep))
  D_selection = merge(D_selection, tmp_D_selection, by="variable.name")
  
  D_VI = merge(D_VI, VI_result, by="variable.name")
}

D_selection_optRF = data.frame()
for(i in 1:nrow(D_selection)){
  tmp = data.frame(variable.name = D_selection$variable.name[i], 
                   number_selections = sum(D_selection[i,c(2:11)]))
  D_selection_optRF = rbind(tmp, D_selection_optRF)
}

equal_variables_selected_optRF = sum(D_selection_optRF$number_selections == 10)/selection.size


## Summarise the results 
result_table_dataset3 = matrix(c(equal_individuals_selected_default, equal_individuals_selected_optRF,
                                 equal_variables_selected_default, equal_variables_selected_optRF),
                               ncol=2, byrow = TRUE)
colnames(result_table_dataset3) = c("default", "optRF")
rownames(result_table_dataset3) = c("individuals", "variables")


# Print the results 
cat("Relative amount of equal selections in the small data set: \n")
result_table_dataset7

cat("Relative amount of equal selections in the large data set: \n")
result_table_dataset3
