# Supplementary material for: optRF: Optimising random forest stability by determining the optimal number of trees
Source: BMC Bioinformatics. 2025 Mar 31;26:95. doi: 10.1186/s12859-025-06097-1 (PMC11959736; doi:10.1186/s12859-025-06097-1)
Supplement: Supplementary file 2 — Additional file 2. [file 12859_2025_6097_MOESM2_ESM.zip › R_scripts/Analysis_Examples.R]

# This R script analyses the smallest and largest data sets as examples. 
# Therefore, the relationship between stability and number of trees is modelled using the optRF package 
# and compared to the stability with higher numbers of trees. 
# The results are visualised

# Preparing the script ####

library(ranger)
library(irr)
library(optRF)
library(data.table)


# Analyse the small data set ####


## Read in the data set ####

D = fread("PreparedData/DataSet7")
setDF(D)

y=D[,1]
X=D[,-1]


## Estimate the stability with optRF ####

set.seed(123)
optRF_object_pred = opt_prediction(y=D[,1], X=D[,-1], 
                                   num.threads=60,
                                   recommendation = "prediction")


set.seed(123)
optRF_object_imp = opt_importance(y=D[,1], X=D[,-1], 
                                  num.threads=60,
                                  recommendation = "importance")


## Calculate the prediction stability ####

row.names(X) = paste0("ID_", c(1:nrow(X)))
selection.size = round(length(y)*0.15)
num.trees_values = seq(5000, 20000, 2500)
predstab_result_dataset7 = data.frame()

set.seed(123)
for(i in 1:length(num.trees_values)){
  
  D_preds = data.frame(ID= row.names(X))
  D_selection = data.frame(ID= row.names(X))
  time.taken = 0
  for(rep in 1:10){
    
    cat("Analysing random forest for prediction with smallest data set and ", num.trees_values[i], " trees, progress: ", rep*10, "%       \r", sep="")
    start.time = Sys.time()
    myForest <- ranger(x=X,
                       y=y,
                       num.trees = num.trees_values[i],
                       verbose = FALSE,
                       write.forest = TRUE,
                       keep.inbag = TRUE,
                       num.threads = 60)
    end.time = Sys.time()
    time.taken = time.taken + as.numeric(difftime(end.time, start.time, unit="secs"))
    
    predictions <- predict(myForest, data=X, predict.all = TRUE)$predictions
    
    observation_predictions = vector()
    for(observation_number in 1:length(y)){
      keep.predictions = vector()
      for(tree_rep in 1:num.trees_values[i]){
        if(myForest[["inbag.counts"]][[tree_rep]][observation_number] == 0){
          keep.predictions = c(keep.predictions, predictions[observation_number,][tree_rep])
        }
      }
      observation_predictions = c(observation_predictions, mean(keep.predictions))
    }
    
    # Creating the data frame to estimate the prediction stability (D_preds)
    tmp_D_preds = data.frame(observation_predictions)
    names(tmp_D_preds) = paste0("Predictions_run_", rep)
    D_preds = cbind(D_preds, tmp_D_preds)
    
    # Creating the data frame to estimate the selection stability (D_selection)
    D_pred_test = data.frame(ID = row.names(X), pred = observation_predictions)
    
    
    # Perform the selection
    
    D_pred_test = D_pred_test[order(D_pred_test$pred, decreasing=T),]
    selection = D_pred_test$ID[1:selection.size]
    tmp_D_selection = data.frame(ID = row.names(X))
    tmp_D_selection$selection = "rejected"
    tmp_D_selection[tmp_D_selection$ID %in% selection,]$selection = "selected"
    names(tmp_D_selection) = c("ID", paste0("Selections_in_run_", rep))
    D_selection = merge(D_selection, tmp_D_selection, by="ID")
    
  }
  
  D_preds = D_preds[,-1]
  D_selection = D_selection[,-1]
  
  
  # Summarising the results
  tmp_res = data.frame(num.trees = num.trees_values[i],
                       pred.stability = icc(D_preds)$value,
                       selection.stability = kappam.fleiss(D_selection)$value,
                       run.time = time.taken/10)
  predstab_result_dataset7 = rbind(predstab_result_dataset7, tmp_res)
}


## Calculate the variable importance stability ####

set.seed(123)
VIstab_result_dataset7 = data.frame()
num.trees_values = seq(5000, 20000, 2500)
X = D[,-1]
y = D[,1]
selection.size = round(ncol(X)*0.05)

for(i in 1:length(num.trees_values)){
  
  D_VI = data.frame(variable.name = names(X))
  D_selection = data.frame(variable.name = names(X))
  time.taken = 0
  for(rep in 1:10){
    
    # Perform random forest to estimate the importance per variable
    cat("Analysing random forest for variable selection with smallest data set and ", num.trees_values[i], " trees, progress: ", rep*10, "%       \r", sep="")
    start.time = Sys.time()
    myForest <- ranger(x=X,
                       y=y,
                       num.trees = num.trees_values[i],
                       importance = "permutation",
                       verbose = FALSE,
                       write.forest = TRUE, 
                       num.threads=60)
    
    end.time = Sys.time()
    time.taken = time.taken + as.numeric(difftime(end.time, start.time, unit="secs"))
    
    VI_result = data.frame(myForest$variable.importance)
    names(VI_result) = paste0("VI_run", rep)
    VI_result$variable.name = row.names(VI_result)
    
    VI_result = VI_result[order(VI_result$VI, decreasing=T),]
    selection = VI_result$variable.name[1:selection.size]
    tmp_D_selection = data.frame(variable.name = names(X))
    tmp_D_selection$selection = NA
    tmp_D_selection[tmp_D_selection$variable.name %in% selection,]$selection = "selected"
    tmp_D_selection[!(tmp_D_selection$variable.name %in% selection),]$selection = "not_selected"
    names(tmp_D_selection) = c("variable.name", paste0("Selections_in_run_", rep))
    D_selection = merge(D_selection, tmp_D_selection, by="variable.name")
    
    D_VI = merge(D_VI, VI_result, by="variable.name")
  }
  
  D_VI = D_VI[,-1]
  D_selection = D_selection[,-1]
  

  # Summarising the results
  tmp_res = data.frame(num.trees = num.trees_values[i],
                       VI.stability = icc(D_VI)$value,
                       selection.stability = kappam.fleiss(D_selection)$value,
                       run.time = time.taken/10)
  VIstab_result_dataset7 = rbind(VIstab_result_dataset7, tmp_res)
}


## Visualise the results ####


# Define in which interval the plot should be created
plot_seq = seq(1, 20000, 1)


# Create the plots 
par(mfrow=c(1, 2), mar=c(6, 6, 6, 2))

# Create the plot for prediction stability 
plot(estimate_stability(optRF_object_pred, with_num.trees = plot_seq)$prediction_stability ~ plot_seq,
     type="l", ylab="Prediction stability", xlab="num.trees", lwd=3, col="navyblue",  
     ylim=c(0.9, 1), main="Prediction stability\nfor up to 20,000 trees")
abline(h = estimate_stability(optRF_object_pred, with_num.trees = optRF_object_pred$recommendation)$prediction_stability,
       col=rgb(0.5, 0, 0, 0.75), lwd=3)
points(optRF_object_pred$result.table$pred_stability ~ optRF_object_pred$result.table$num.trees_values, 
       pch=20, col="red", cex=2)
points(predstab_result_dataset7$pred.stability ~ predstab_result_dataset7$num.trees, pch=20, col="black", cex=2)
axis(1, at=optRF_object_pred$recommendation, labels="rec.", line=2, col.axis=rgb(0.5, 0, 0, 0.75), col=rgb(0.5, 0, 0, 0.75))

# Create the plot for VI stability
plot(estimate_stability(optRF_object_imp, with_num.trees = plot_seq)$VI_stability ~ plot_seq,
     type="l", ylab="Variable importance stability", xlab="num.trees", lwd=3, col="navyblue", 
     ylim=c(0.4, 1), main="Variable importance stability\nfor up to 20,000 trees")
abline(h = estimate_stability(optRF_object_imp, with_num.trees = optRF_object_imp$recommendation)$VI_stability,
       col=rgb(0.5, 0, 0, 0.75), lwd=3)
points(optRF_object_imp$result.table$VI_stability ~ optRF_object_imp$result.table$num.trees_values, 
       pch=20, col="red", cex=2)
points(VIstab_result_dataset7$VI.stability ~ VIstab_result_dataset7$num.trees, pch=20, col="black", cex=2)
axis(1, at=optRF_object_imp$recommendation, labels="rec.", col.axis=rgb(0.5, 0, 0, 0.75), col=rgb(0.5, 0, 0, 0.75))


# Analyse the large data set ####

## Read in the data set ####

D = fread("PreparedData/DataSet3")
setDF(D)

y=D[,1]
X=D[,-1]


## Estimate the stability with optRF ####

set.seed(123)
optRF_object_pred = opt_prediction(y=D[,1], X=D[,-1], 
                                   num.threads=60,
                                   recommendation = "prediction")


set.seed(123)
optRF_object_imp = opt_importance(y=D[,1], X=D[,-1], 
                                  num.threads=60,
                                  recommendation = "importance")


## Calculate the prediction stability ####

row.names(X) = paste0("ID_", c(1:nrow(X)))
selection.size = round(length(y)*0.15)
num.trees_values = seq(25000, 150000, 25000)
predstab_result_dataset3 = data.frame()
set.seed(123)
for(i in 1:length(num.trees_values)){
  
  D_preds = data.frame(ID= row.names(X))
  D_selection = data.frame(ID= row.names(X))
  time.taken = 0
  for(rep in 1:10){
    
    cat("Analysing random forest for prediction with smallest data set and ", num.trees_values[i], " trees, progress: ", rep*10, "%       \r", sep="")
    start.time = Sys.time()
    myForest <- ranger(x=X,
                       y=y,
                       num.trees = num.trees_values[i],
                       verbose = FALSE,
                       write.forest = TRUE,
                       keep.inbag = TRUE,
                       num.threads = 60)
    end.time = Sys.time()
    time.taken = time.taken + as.numeric(difftime(end.time, start.time, unit="secs"))
    
    predictions <- predict(myForest, data=X, predict.all = TRUE)$predictions
    
    observation_predictions = vector()
    for(observation_number in 1:length(y)){
      keep.predictions = vector()
      for(tree_rep in 1:num.trees_values[i]){
        if(myForest[["inbag.counts"]][[tree_rep]][observation_number] == 0){
          keep.predictions = c(keep.predictions, predictions[observation_number,][tree_rep])
        }
      }
      observation_predictions = c(observation_predictions, mean(keep.predictions))
    }
    
    # Creating the data frame to estimate the prediction stability (D_preds)
    tmp_D_preds = data.frame(observation_predictions)
    names(tmp_D_preds) = paste0("Predictions_run_", rep)
    D_preds = cbind(D_preds, tmp_D_preds)
    
    # Creating the data frame to estimate the selection stability (D_selection)
    D_pred_test = data.frame(ID = row.names(X), pred = observation_predictions)
    
    
    # Perform the selection
    
    D_pred_test = D_pred_test[order(D_pred_test$pred, decreasing=T),]
    selection = D_pred_test$ID[1:selection.size]
    tmp_D_selection = data.frame(ID = row.names(X))
    tmp_D_selection$selection = "rejected"
    tmp_D_selection[tmp_D_selection$ID %in% selection,]$selection = "selected"
    names(tmp_D_selection) = c("ID", paste0("Selections_in_run_", rep))
    D_selection = merge(D_selection, tmp_D_selection, by="ID")
    
  }
  
  D_preds = D_preds[,-1]
  D_selection = D_selection[,-1]
  
  
  # Summarising the results
  tmp_res = data.frame(num.trees = num.trees_values[i],
                       pred.stability = icc(D_preds)$value,
                       selection.stability = kappam.fleiss(D_selection)$value,
                       run.time = time.taken/10)
  predstab_result_dataset3 = rbind(predstab_result_dataset3, tmp_res)
}


## Calculate the variable importance stability ####

set.seed(123)
VIstab_result_dataset3 = data.frame()
num.trees_values = seq(25000, 150000, 25000)
X = D[,-1]
y = D[,1]
selection.size = round(ncol(X)*0.05)

for(i in 1:length(num.trees_values)){
  
  D_VI = data.frame(variable.name = names(X))
  D_selection = data.frame(variable.name = names(X))
  time.taken = 0
  for(rep in 1:10){
    
    # Perform random forest to estimate the importance per variable
    cat("Analysing random forest for variable selection with smallest data set and ", num.trees_values[i], " trees, progress: ", rep*10, "%       \r", sep="")
    start.time = Sys.time()
    myForest <- ranger(x=X,
                       y=y,
                       num.trees = num.trees_values[i],
                       importance = "permutation",
                       verbose = FALSE,
                       write.forest = TRUE, 
                       num.threads=60)
    
    end.time = Sys.time()
    time.taken = time.taken + as.numeric(difftime(end.time, start.time, unit="secs"))
    
    VI_result = data.frame(myForest$variable.importance)
    names(VI_result) = paste0("VI_run", rep)
    VI_result$variable.name = row.names(VI_result)
    
    VI_result = VI_result[order(VI_result$VI, decreasing=T),]
    selection = VI_result$variable.name[1:selection.size]
    tmp_D_selection = data.frame(variable.name = names(X))
    tmp_D_selection$selection = NA
    tmp_D_selection[tmp_D_selection$variable.name %in% selection,]$selection = "selected"
    tmp_D_selection[!(tmp_D_selection$variable.name %in% selection),]$selection = "not_selected"
    names(tmp_D_selection) = c("variable.name", paste0("Selections_in_run_", rep))
    D_selection = merge(D_selection, tmp_D_selection, by="variable.name")
    
    D_VI = merge(D_VI, VI_result, by="variable.name")
  }
  
  D_VI = D_VI[,-1]
  D_selection = D_selection[,-1]
  
  
  # Summarising the results
  tmp_res = data.frame(num.trees = num.trees_values[i],
                       VI.stability = icc(D_VI)$value,
                       selection.stability = kappam.fleiss(D_selection)$value,
                       run.time = time.taken/10)
  VIstab_result_dataset3 = rbind(VIstab_result_dataset3, tmp_res)
}


## Visualise the results ####


# Define in which interval the plot should be created
plot_seq = seq(1, 20000, 1)


# Create the plots 
par(mfrow=c(1, 2), mar=c(6, 6, 6, 2))

# Create the plot for prediction stability 
plot(estimate_stability(optRF_object_pred, with_num.trees = plot_seq)$prediction_stability ~ plot_seq,
     type="l", ylab="Prediction stability", xlab="num.trees", lwd=3, col="navyblue",  
     ylim=c(0.75, 1), main="Prediction stability\nfor up to 150,000 trees")
abline(h = estimate_stability(optRF_object_pred, with_num.trees = optRF_object_pred$recommendation)$prediction_stability,
       col=rgb(0.5, 0, 0, 0.75), lwd=3)
points(optRF_object_pred$result.table$pred_stability ~ optRF_object_pred$result.table$num.trees_values, 
       pch=20, col="red", cex=2)
points(predstab_result_dataset3$pred.stability ~ predstab_result_dataset3$num.trees, pch=20, col="black", cex=2)
axis(1, at=optRF_object_pred$recommendation, labels="rec.", line=2, col.axis=rgb(0.5, 0, 0, 0.75), col=rgb(0.5, 0, 0, 0.75))

# Create the plot for VI stability
plot(estimate_stability(optRF_object_imp, with_num.trees = plot_seq)$VI_stability ~ plot_seq,
     type="l", ylab="Variable importance stability", xlab="num.trees", lwd=3, col="navyblue", 
     ylim=c(0, 1), main="Variable importance stability\nfor up to 150,000 trees")
abline(h = estimate_stability(optRF_object_imp, with_num.trees = optRF_object_imp$recommendation)$VI_stability,
       col=rgb(0.5, 0, 0, 0.75), lwd=3)
points(optRF_object_imp$result.table$VI_stability ~ optRF_object_imp$result.table$num.trees_values, 
       pch=20, col="red", cex=2)
points(VIstab_result_dataset3$VI.stability ~ VIstab_result_dataset3$num.trees, pch=20, col="black", cex=2)
axis(1, at=optRF_object_imp$recommendation, labels="rec.", col.axis=rgb(0.5, 0, 0, 0.75), col=rgb(0.5, 0, 0, 0.75))
