# Supplementary material for: optRF: Optimising random forest stability by determining the optimal number of trees
Source: BMC Bioinformatics. 2025 Mar 31;26:95. doi: 10.1186/s12859-025-06097-1 (PMC11959736; doi:10.1186/s12859-025-06097-1)
Supplement: Supplementary file 2 — Additional file 2. [file 12859_2025_6097_MOESM2_ESM.zip › R_scripts/Prediction_stability.csv]

Dataset	observation_number	variable_number	opt_nt_predstab	opt_nt_selstab	computationtime_optRF	predstab_default	predstab_optRF	predstab_tentimesp	selstab_default	selstab_optRF	selstab_tentimesp	computationtime_default	computationtime_optRF_for_predstab	computationtime_optRF_for_selstab	computationtime_tentimesp
1	550	3815	4000	25000	38.65038753	0.965113677	0.995493318	0.999499618	0.728968337	0.952227086	0.966240474	0.200647235	0.719526434	3.786564374	5.589102674
2	516	3798	6000	21000	34.82145309	0.944916365	0.994627432	0.999211601	0.768990918	0.953866028	0.963024978	0.22162106	0.977968216	2.90255518	5.118532157
3	1063	139101	8000	25000	885.0043572	0.875976569	0.991373695	0.999942095	0.611653927	0.960392974	0.997950836	9.007936335	36.15888398	92.27490532	5608.248784
4	284	1146	4000	12000	15.71693385	0.971227885	0.996456313	0.998754637	0.896469276	0.959196715	0.962241736	0.080203271	0.270913482	0.64437964	0.621950865
5	284	1146	4000	20000	15.67698181	0.974349507	0.996823381	0.998873163	0.654694587	0.950670655	0.939708579	0.082124472	0.266588402	0.999876475	0.627405095
6	264	1134	6000	15000	14.49890125	0.942525555	0.995203118	0.997386332	0.837619048	0.950238095	0.948928571	0.071994495	0.339971375	0.717499804	0.572911406
7	264	1134	5000	14000	14.8956635	0.958370622	0.995777967	0.998120546	0.818630952	0.983630952	0.983630952	0.077914	0.295881701	0.652621627	0.565021014
8	386	61260	4000	35000	183.744568	0.970635303	0.996367371	0.999977557	0.56579058	0.955361648	0.982618485	1.784631228	4.838958502	30.75463793	510.3122324
9	937	61260	2000	5000	389.5595211	0.995557011	0.998863417	0.999996449	0.969388907	0.985714823	1	3.791963005	7.445506382	14.12947569	1309.085575
10	668	61260	1000	15000	282.0085915	0.996423734	0.998258855	0.99999714	0.847374022	0.969945227	0.987455399	2.733335209	3.519277263	22.85849652	826.1583362
11	915	61260	2000	25000	379.098024	0.989653622	0.997402674	0.999991507	0.730824561	0.928652293	0.98702769	3.709449053	7.234862065	54.40338538	1247.157325
12	915	61260	2000	20000	379.7673352	0.992901411	0.998236687	0.999994192	0.809612269	0.966806147	1	3.682305503	7.193364334	45.35044429	1740.095498
13	937	61260	2000	11000	395.8023058	0.992296174	0.997999536	0.999993416	0.905754937	0.977180821	0.99477485	3.795577455	7.60363965	27.55807016	1334.582151
14	572	7718	4000	17000	356.4697564	0.968486263	0.996035585	0.999790602	0.809619209	0.980840272	0.988139216	2.889801908	3.728899264	6.319395375	19.09165993
15	645	7718	6000	18000	361.687711	0.936841989	0.994491569	0.999565712	0.794798957	0.953620789	0.977619334	2.942614698	4.503512192	7.564660621	23.10494895
16	638	7718	3000	13000	363.63947	0.982046212	0.996857707	0.999878275	0.865393946	0.979018894	0.990190652	3.081607747	3.76194706	6.175780249	22.52423043
17	572	7718	4000	17000	356.0372121	0.968486263	0.996035585	0.999790602	0.809619209	0.980840272	0.988139216	3.022115183	3.744784975	6.231207538	19.20468068
18	572	7718	10000	26000	344.6476693	0.83224356	0.989677798	0.998616227	0.615284823	0.945562042	0.964113525	2.834451342	4.97096293	8.398642993	19.10341873
19	645	7718	4000	17000	362.5088172	0.966961204	0.995861134	0.999782389	0.832549477	0.954160082	0.981664033	3.055052447	3.9263834	7.052459264	23.10910459
20	638	7718	4000	21000	347.1828381	0.963860046	0.995385376	0.999749806	0.785011788	0.958582752	0.980108822	2.936130452	3.825019097	7.980538821	22.82867706
21	572	7718	10000	26000	326.6710705	0.83224356	0.989677798	0.998616227	0.615284823	0.945562042	0.964113525	2.816252136	4.884533358	8.380586839	19.31561258
22	1220	40313	2000	9000	313.4746608	0.994590071	0.998690342	0.999993442	0.919854281	0.983713704	1	2.875309253	5.635993624	16.79515095	665.1155083
23	1726	40310	1000	7000	488.2364703	0.997313416	0.998619122	0.999996636	0.95507807	0.980416057	0.997678192	4.509413815	5.716595435	18.67818615	905.8591562
24	388	34810	4000	17000	120.5547603	0.962119365	0.995299969	0.999945063	0.840979914	0.974322536	0.990539882	1.234265232	2.582943201	8.05630219	147.4063388
25	388	34810	4000	16000	120.2873493	0.959701522	0.994776246	0.999944717	0.781065831	0.974322536	0.989638918	1.084161472	2.484132552	7.209976792	139.7665942
26	156	9127	4000	18000	24.90364349	0.973284963	0.996669461	0.999865212	0.790345429	0.963735426	0.969401765	0.210441208	0.423736644	1.160862899	4.81109879
27	348	10560	2000	15000	43.95715594	0.990631376	0.997711353	0.999956201	0.801541927	0.988444213	1	0.34916544	0.566502595	2.357521152	14.33667178
28	324	10560	3000	19000	41.27818286	0.985179781	0.997615872	0.999932248	0.755280148	0.953513915	0.977024119	0.329799366	0.648374867	2.598732471	13.38926356
29	157	10064	2000	9000	26.71414053	0.993530225	0.998404549	0.999964578	0.932233361	0.960651629	0.973767753	0.224563289	0.324660468	0.710948801	5.320695591
30	150	10064	1000	15000	25.47195077	0.997673769	0.998802879	0.999988413	0.886363636	0.933712121	0.965672348	0.217297935	0.261402345	1.002835488	5.260956049
31	150	10064	1000	6000	25.11423373	0.996900502	0.998499883	0.999984941	0.946732955	0.989346591	1	0.21803546	0.259217143	0.538658595	5.17205956
32	157	10064	1000	11000	25.61524594	0.996781259	0.998342525	0.999984069	0.889605959	0.970488722	0.981418825	0.210411859	0.25616889	0.805632877	5.499273515
33	150	10064	2000	5000	25.64902461	0.993158733	0.998309065	0.999969776	0.9609375	0.989346591	1	0.221911597	0.302407646	0.476577926	5.131454539
34	149	10064	1000	6000	25.16386139	0.996203553	0.997811294	0.999979081	0.979853655	1	1	0.215595794	0.258885145	0.527231383	5.313764215
35	61	11089	8000	20000	19.33975351	0.872904145	0.991183824	0.999403425	0.681386515	1	1	0.181306124	0.390716863	0.661947751	2.587532544
36	501	11089	4000	18000	59.68043911	0.960985999	0.994923929	0.99981549	0.791968701	0.957836202	0.977001565	0.466128516	1.293555212	4.758609962	26.88389232
37	447	11089	4000	12000	53.43397117	0.966858312	0.995933163	0.999849976	0.871249018	0.967617177	0.993757528	0.415434575	1.067520332	2.525575924	21.49445031
38	759	11089	2000	15000	85.74978137	0.989866677	0.997439073	0.999953076	0.866956798	0.980961059	0.984860601	0.659300756	1.339526916	7.181839943	51.65524316
39	77	9669	6000	23000	19.17309618	0.932351353	0.993866001	0.999638093	0.738945869	0.962706553	1	0.177435207	0.351690102	0.802749252	2.829506636
40	77	9669	8000	31000	19.25599742	0.882474067	0.991166507	0.999303696	0.605128205	0.912250712	0.936381766	0.186979628	0.383557153	1.000111818	2.758028197
41	411	25200	10000	23000	95.16721737	0.836136214	0.990052313	0.999596106	0.611670826	0.958212404	0.992824352	0.834116626	4.310637522	8.929311657	93.90718644
42	500	25200	5000	12000	109.1734797	0.961202387	0.996185497	0.999919921	0.901002179	0.952941176	0.983965142	0.994305158	3.222191596	6.785584188	129.2999107
43	500	25200	4000	12000	106.3928837	0.970397653	0.996474403	0.999940042	0.896819172	0.986753813	1	0.952938581	2.567854142	6.31911366	121.5965772
44	500	25200	6000	37000	107.4993353	0.92825219	0.993747891	0.999849856	0.513028322	0.92087146	0.96130719	0.934926438	3.444980526	17.93409574	121.4702047
45	498	25200	11000	30000	107.123898	0.792256653	0.988325929	0.999476684	0.510589966	0.927443131	0.987790911	0.954428267	5.659876084	14.38340459	121.158822
