# Supplementary material for: optRF: Optimising random forest stability by determining the optimal number of trees
Source: BMC Bioinformatics. 2025 Mar 31;26:95. doi: 10.1186/s12859-025-06097-1 (PMC11959736; doi:10.1186/s12859-025-06097-1)
Supplement: Supplementary file 2 — Additional file 2. [file 12859_2025_6097_MOESM2_ESM.zip › R_scripts/Variable_importance_stability.csv]

Dataset	observation_number	variable_number	opt_nt_VIstab	opt_nt_selstab	computationtime_optRF	VIstab_default	VIstab_optRF	VIstab_tentimesp	selstab_default	selstab_optRF	selstab_tentimesp	computationtime_default	computationtime_optRF_for_predstab	computationtime_optRF_for_selstab	computationtime_tentimesp
1	550	3815	23000	52000	25.36208749	0.437922796	0.974178672	0.984311761	0.321958066	0.898342701	0.881073209	0.344092369	7.616820002	16.40521429	12.29956038
2	516	3798	96000	708000	24.20401728	0.05478606	0.933310639	0.844728984	0.153316023	0.930315089	0.670535652	0.357156634	27.78450024	227.871548	10.1215781
3	1063	139101	137000	163000	1253.277721	0.017608186	0.844514569	0.979441688	0.028912211	0.511926898	0.863233573	9.765759158	669.467331	796.2328888	7771.244752
4	284	1146	14000	24000	9.076937675	0.723937773	0.986184353	0.982772529	0.544600712	0.94420333	0.921638501	0.119471431	1.258044624	2.030547237	1.063332701
5	284	1146	12000	28000	8.925450921	0.741214919	0.985990294	0.985384639	0.576601743	0.92286931	0.888816931	0.119674325	1.090418482	2.280796838	1.032432938
6	264	1134	20000	34000	8.3199085	0.533282118	0.978956717	0.963172579	0.462248937	0.912153643	0.869872453	0.11132617	1.537798166	2.478397846	0.941128278
7	264	1134	17000	34000	8.551307201	0.606946313	0.981630571	0.972368182	0.474974344	0.912153643	0.861662513	0.126347971	1.358661103	2.5127985	0.951285696
8	386	61260	27000	59000	262.9644632	0.373408314	0.969973704	0.998660939	0.259434908	0.882025228	0.962961054	2.053809714	32.07465668	67.18717332	692.1326365
9	937	61260	22000	65000	427.3967048	0.487761156	0.976983513	0.999140541	0.255899025	0.882269609	0.959073874	4.437819123	72.24830718	202.2205502	1885.801815
10	668	61260	31000	67000	338.9106094	0.337048265	0.9700286	0.998416253	0.213254597	0.868362821	0.957111191	3.169193673	60.89084196	124.2859994	1118.150461
11	915	61260	33000	67000	417.6624444	0.295216295	0.965809441	0.998067813	0.200210778	0.87518257	0.958623297	4.335651469	100.7457555	198.1646551	2762.59518
12	915	61260	39000	61000	421.2778774	0.233982796	0.96087308	0.99740659	0.217027224	0.862505322	0.954843033	4.392539406	120.1899015	183.6538419	1806.746336
13	937	61260	24000	74000	432.3106196	0.42954384	0.973952668	0.998947455	0.215133273	0.866774347	0.951299513	4.471120524	79.83033216	236.149375	2097.23159
14	572	7718	21000	39000	166.1032865	0.481911332	0.97713086	0.993647212	0.359807043	0.919824377	0.944792145	3.055717897	10.89017076	18.45037191	35.68509669
15	645	7718	44000	59000	175.0209893	0.219351236	0.959335974	0.97626178	0.200849628	0.882918138	0.896129238	3.129627752	24.46494892	33.04731665	41.93283689
16	638	7718	16000	37000	185.208472	0.640048425	0.983406644	0.996459612	0.43004404	0.937156371	0.957215427	3.161795735	10.6951668	20.85999629	40.46342232
17	572	7718	21000	39000	156.1504033	0.481911332	0.97713086	0.993647212	0.359807043	0.919824377	0.944792145	2.965414643	10.89149227	18.52183659	34.55198009
18	572	7718	176000	NA	157.1757423	0.007937705	0.793779019	0.627043983	0.030680959	NA	0.451557529	2.877402639	77.2689724	NA	34.60581264
19	645	7718	20000	40000	161.9246823	0.54051271	0.980286213	0.994565829	0.349262403	0.908734325	0.94061065	3.04476161	12.7502847	22.63433807	42.52163577
20	638	7718	25000	43000	163.6064274	0.452404151	0.975346098	0.991814035	0.306356628	0.906734479	0.927823759	3.080275893	15.3686816	23.92846942	42.3370626
21	572	7718	176000	NA	167.5378596	0.007937705	0.793779019	0.627043983	0.030680959	NA	0.451557529	3.036060143	77.28479905	NA	35.16655512
22	1220	40313	42000	78000	298.1174866	0.207395897	0.957921284	0.995450326	0.113075529	0.839365468	0.931123477	3.404520416	108.0305389	197.0579224	1027.70542
23	1726	40310	32000	65000	381.0327829	0.316704176	0.966684275	0.997248041	0.170972189	0.86197954	0.9443741	4.524982691	122.1601301	245.0366792	1517.742343
24	388	34810	51000	81000	131.7102567	0.176077176	0.952880031	0.992768432	0.103313954	0.8234617	0.913102073	1.2650985	31.332218	49.0087317	206.8591827
25	388	34810	59000	100000	130.5072469	0.123710973	0.942767589	0.989785524	0.082624612	0.792420965	0.885516284	1.224293637	34.48046076	56.77987716	197.1185576
26	156	9127	29000	59000	22.09082544	0.368124577	0.970678744	0.99034062	0.232666657	0.888072642	0.909103905	0.260585141	2.400004268	4.666020226	7.276950908
27	348	10560	19000	48000	35.42256963	0.522193856	0.977879837	0.995909913	0.340820486	0.898325359	0.930001772	0.445533824	4.394221902	11.07544475	23.66016197
28	324	10560	22000	48000	33.88761508	0.509216656	0.977877711	0.995496021	0.289872408	0.899255715	0.93195109	0.42614634	4.805004048	9.962325454	21.84117746
29	157	10064	24000	44000	24.24531031	0.458376958	0.976128767	0.994220245	0.314397052	0.902667912	0.936476048	0.280012441	2.081074047	3.540699458	7.908604908
30	150	10064	18000	37000	23.64185417	0.616694703	0.982613572	0.996860569	0.422797002	0.913224235	0.944800197	0.268214083	1.6951056	3.05926764	7.937594342
31	150	10064	21000	39000	23.55840313	0.554624461	0.981070773	0.995939064	0.372573087	0.918944181	0.949497063	0.263648915	1.872156096	3.17618835	7.69062376
32	157	10064	18000	37000	23.46385729	0.583707991	0.980723963	0.996445088	0.423634067	0.924896645	0.958007226	0.266992402	1.683844495	3.065390658	7.924606037
33	150	10064	24000	49000	23.34657621	0.423850041	0.97317952	0.993565871	0.260034314	0.887461227	0.919083692	0.261196113	2.05183742	3.848332334	7.796275711
34	149	10064	21000	46000	23.48636377	0.522320342	0.978207449	0.995400244	0.316210693	0.904342043	0.931221138	0.283149195	1.799742174	3.551790547	7.435511708
35	61	11089	75000	113000	20.89373374	0.069885105	0.916742741	0.941953514	0.10891133	0.757858634	0.755705329	0.205940866	2.590862799	3.663707519	3.698501468
36	501	11089	30000	56000	45.62674582	0.360714948	0.970918212	0.991766801	0.237856358	0.888408086	0.918681034	0.590731478	11.82642581	21.95698845	45.24102218
37	447	11089	30000	65000	42.6065793	0.344543877	0.968951519	0.99130593	0.210412262	0.867592795	0.896050211	0.525347948	9.932885575	21.03374605	36.91734807
38	759	11089	9000	49000	69.90627396	0.845980404	0.989662252	0.999193502	0.413709677	0.917709935	0.943802937	0.90709548	7.716795683	41.29443016	91.60979633
39	77	9669	71000	113000	18.93415117	0.06705006	0.92157226	0.941555105	0.111784218	0.789822993	0.772776378	0.196884656	2.560384536	3.915243149	3.436678934
40	77	9669	64000	115000	19.23830485	0.068440416	0.916144434	0.942446392	0.105779161	0.732193813	0.714372353	0.208213973	2.471526098	4.357038164	3.891163564
41	411	25200	36000	118000	92.19688344	0.250524914	0.96187456	0.994220876	0.090856772	0.695089576	0.780042699	0.9938586	19.01529489	60.64043133	135.1924115
42	500	25200	18000	73000	103.8761734	0.602351657	0.982295126	0.998690056	0.227253318	0.827030539	0.910906897	1.151574087	13.64186227	52.24929385	183.8399669
43	500	25200	18000	70000	102.9402558	0.613807822	0.982718817	0.998746615	0.244407315	0.804919707	0.89807853	1.151740408	12.79207823	47.6696867	174.4686885
44	500	25200	53000	82000	102.197062	0.151476176	0.948577228	0.988708901	0.13561682	0.802097837	0.871883412	1.138069868	36.55227492	55.86456392	174.6589572
45	498	25200	72000	126000	104.3859679	0.068983074	0.912946596	0.973415339	0.07906804	0.706655528	0.781305115	1.167214322	49.82788234	84.93815343	173.7192501
